# Supplementary material for: Elongator is required for pattern recognition receptor and type I interferon signaling in macrophages
Source: J Biol Chem. 2025 Nov 5;301(12):110916. doi: 10.1016/j.jbc.2025.110916 (PMC12702316; doi:10.1016/j.jbc.2025.110916)
Supplement: Supporting Information [file mmc1.xlsx]

## Sheet: Sheet1
Table S1. Full dataset for detected peptides assigned to protein database
Gene names	Protein names	Majority protein IDs	Protein IDs	wt_mock_01	wt_mock_02	wt_mock_03	wt_mock_04	wt_LPS_6hr_01	wt_LPS_6hr_02	wt_LPS_6hr_03	wt_LPS_6hr_04	wt_LPS_12hr_01	wt_LPS_12hr_02	wt_LPS_12hr_03	wt_LPS_12hr_04	ko_mock_01	ko_mock_02	ko_mock_03	ko_LPS_6hr_01	ko_LPS_6hr_02	ko_LPS_6hr_03	ko_LPS_6hr_04	ko_LPS_12hr_01	ko_LPS_12hr_02	ko_LPS_12hr_03	ko_LPS_12hr_04	Taxonomy IDs	GOBP name	GOMF name	GOCC name	KEGG name	GSEA	GOBP	GOMF	GOCC	Peptides	Razor + unique peptides	Unique peptides	Sequence coverage [%]	Unique + razor sequence coverage [%]	Unique sequence coverage [%]	Mol. weight [kDa]	Q-value	Score	Intensity	MS/MS count	id
Fcgr4	Low affinity immunoglobulin gamma Fc region receptor III-A	A0A0B4J1G0	A0A0B4J1G0																								-1	antigen processing and presentation;biological regulation;cell activation;cell surface receptor signaling pathway;cellular process;cellular response to biotic stimulus;cellular response to chemical stimulus;cellular response to lipid;cellular response to lipopolysaccharide;cellular response to molecule of bacterial origin;cellular response to organic substance;cellular response to oxygen-containi…	binding;carbohydrate derivative binding;glycolipid binding;GPI anchor binding;IgE binding;IgE receptor activity;IgG binding;IgG receptor activity;immune receptor activity;immunoglobulin binding;immunoglobulin receptor activity;lipid binding;low-affinity IgG receptor activity;molecular transducer activity;phosphatidylinositol binding;phospholipid binding;protein-containing complex binding;signalin…	cell surface;cellular anatomical entity;external side of plasma membrane;extracellular space;Fc receptor complex;Fc-gamma receptor III complex;membrane;membrane protein complex;plasma membrane;plasma membrane protein complex;protein-containing complex;side of membrane	ko05152;Leishmaniasis;Natural killer cell mediated cytotoxicity;Osteoclast differentiation;Phagosome;Staphylococcus aureus infection;Systemic lupus erythematosus		GO:0001775;GO:0002237;GO:0002252;GO:0002274;GO:0002376;GO:0002468;GO:0002682;GO:0006810;GO:0006887;GO:0006897;GO:0006898;GO:0007165;GO:0007166;GO:0009605;GO:0009607;GO:0009987;GO:0010033;GO:0016192;GO:0019882;GO:0031503;GO:0032496;GO:0032501;GO:0032940;GO:0033993;GO:0034103;GO:0036230;GO:0042119;GO:0042221;GO:0043207;GO:0043299;GO:0043320;GO:0045055;GO:0045124;GO:0045321;GO:0045780;GO:0046850;GO:…	GO:0004888;GO:0005488;GO:0005543;GO:0008289;GO:0019763;GO:0019767;GO:0019770;GO:0019772;GO:0019863;GO:0019864;GO:0019865;GO:0034235;GO:0035091;GO:0038023;GO:0044877;GO:0051861;GO:0060089;GO:0097367;GO:0140375	GO:0005615;GO:0005886;GO:0009897;GO:0009986;GO:0016020;GO:0032991;GO:0032997;GO:0033001;GO:0098552;GO:0098796;GO:0098797;GO:0110165	1	1	1	4.8	4.8	4.8	28.398	0.00017662	4.6293	507660000	12	0
Irgm2	Immunity-related GTPase family M protein 2	A0A140LIF8	A0A140LIF8	9.0303e+07	8.6193e+07	8.2048e+07	8.9222e+07	1.5041e+08	1.4722e+08	1.1777e+08	1.426e+08	9.7893e+07	1.0375e+08	1.2598e+08	1.2521e+08												-1	activation of immune response;activation of innate immune response;autophagosome assembly;autophagosome organization;biological process involved in interspecies interaction between organisms;biological regulation;calcium-mediated signaling;calmodulin dependent kinase signaling pathway;CAMKK-AMPK signaling cascade;cell killing;cellular component assembly;cellular component organization;cellular co…	anion binding;BH domain binding;BH3 domain binding;binding;carbohydrate derivative binding;CARD domain binding;cardiolipin binding;catalytic activity;death domain binding;enzyme activator activity;enzyme binding;enzyme regulator activity;G protein activity;GTP binding;GTPase activity;guanyl nucleotide binding;guanyl ribonucleotide binding;heterocyclic compound binding;hydrolase activity;hydrolase…	autophagosome membrane;bounding membrane of organelle;cellular anatomical entity;cytoplasmic vesicle membrane;cytosol;endoplasmic reticulum membrane;Golgi apparatus;Golgi membrane;intracellular membrane-bounded organelle;intracellular organelle;membrane;membrane-bounded organelle;mitochondrion;organelle;organelle membrane;vacuolar membrane;vesicle membrane			GO:0000045;GO:0001562;GO:0001817;GO:0001818;GO:0001906;GO:0001932;GO:0001934;GO:0001959;GO:0001961;GO:0002218;GO:0002221;GO:0002237;GO:0002253;GO:0002376;GO:0002682;GO:0002683;GO:0002684;GO:0002753;GO:0002757;GO:0002758;GO:0002764;GO:0002831;GO:0002832;GO:0002833;GO:0006605;GO:0006612;GO:0006623;GO:0006950;GO:0006952;GO:0006955;GO:0006996;GO:0007033;GO:0007165;GO:0008104;GO:0009605;GO:0009607;GO:…	GO:0000166;GO:0003824;GO:0003924;GO:0003925;GO:0005488;GO:0005515;GO:0005525;GO:0005543;GO:0008047;GO:0008289;GO:0016462;GO:0016787;GO:0016817;GO:0016818;GO:0017076;GO:0017111;GO:0019001;GO:0019207;GO:0019209;GO:0019887;GO:0019899;GO:0019900;GO:0019901;GO:0019904;GO:0030234;GO:0030295;GO:0030674;GO:0032553;GO:0032555;GO:0032561;GO:0035639;GO:0036094;GO:0043167;GO:0043168;GO:0043539;GO:0050700;GO:…	GO:0000139;GO:0000421;GO:0005739;GO:0005774;GO:0005789;GO:0005794;GO:0005829;GO:0012506;GO:0016020;GO:0030659;GO:0031090;GO:0043226;GO:0043227;GO:0043229;GO:0043231;GO:0098588;GO:0110165	3	3	3	11.6	11.6	11.6	45.204	0	30.795	3309599999.9999995	34	1
Afg2b	ATPase family gene 2 protein homolog B	A0A7N9VSG0	A0A7N9VSG0	5.8824e+07	4.0147e+07	6.3168e+07	6.8285e+07	5.7433e+07	5.5567e+07	5.1316e+07	3.9137e+07	5.6052e+07	5.6893e+07	5.5741e+07	4.8662e+07	3.8075e+07	3.6235e+07	3.9181e+07	4.5929e+07	3.715e+07	3.3829e+07	4.4753e+07	3.1606e+07	3.9608e+07	4.4221e+07	4.9656e+07	-1	cellular component biogenesis;cellular component organization or biogenesis;cellular process;ribonucleoprotein complex biogenesis;ribosomal large subunit biogenesis	adenyl nucleotide binding;adenyl ribonucleotide binding;anion binding;ATP binding;ATP hydrolysis activity;binding;carbohydrate derivative binding;catalytic activity;heterocyclic compound binding;hydrolase activity;hydrolase activity, acting on acid anhydrides;hydrolase activity, acting on acid anhydrides, in phosphorus-containing anhydrides;ion binding;nucleoside phosphate binding;nucleotide bind…	cellular anatomical entity;cytoplasm;intracellular membrane-bounded organelle;intracellular non-membrane-bounded organelle;intracellular organelle;membrane-bounded organelle;non-membrane-bounded organelle;nucleus;organelle;spindle			GO:0009987;GO:0022613;GO:0042273;GO:0044085;GO:0071840	GO:0000166;GO:0003824;GO:0005488;GO:0005524;GO:0016462;GO:0016787;GO:0016817;GO:0016818;GO:0016887;GO:0017076;GO:0017111;GO:0030554;GO:0032553;GO:0032555;GO:0032559;GO:0035639;GO:0036094;GO:0043021;GO:0043167;GO:0043168;GO:0044877;GO:0097159;GO:0097367;GO:1901265;GO:1901363;GO:1990275	GO:0005634;GO:0005737;GO:0005819;GO:0043226;GO:0043227;GO:0043228;GO:0043229;GO:0043231;GO:0043232;GO:0110165	6	6	6	16.5	16.5	16.5	80.741	0	19.441	3165199999.9999995	59	2
Tbc1d25	TBC1 domain family member 25	A1A5B6	A1A5B6	1.0971e+08	1.1583e+08	1.1633e+08	1.1455e+08	1.2394e+08	1.011e+08	1.1046e+08	1.1785e+08	9.48059e+07	8.4803e+07	1.0424e+08	9.021e+07	1.1279e+08	1.1529e+08	1.1698e+08	1.0161e+08	1.212e+08	1.1773e+08	9.2273e+07	8.8995e+07	1.0558e+08	9.177e+07	8.2373e+07	-1	autophagy;biological regulation;catabolic process;cellular catabolic process;cellular metabolic process;cellular process;metabolic process;process utilizing autophagic mechanism;regulation of autophagosome maturation;regulation of autophagy;regulation of biological process;regulation of catabolic process;regulation of cellular catabolic process;regulation of cellular component organization;regula…	enzyme activator activity;enzyme regulator activity;GTPase activator activity;GTPase regulator activity;molecular function activator activity;molecular function regulator activity;nucleoside-triphosphatase regulator activity	autophagosome;cellular anatomical entity;cytoplasmic vesicle;intracellular membrane-bounded organelle;intracellular organelle;intracellular vesicle;membrane-bounded organelle;organelle;vacuole;vesicle		LOPEZ_MBD_TARGETS;MILI_PSEUDOPODIA_HAPTOTAXIS_DN;REACTOME_MEMBRANE_TRAFFICKING;REACTOME_RAB_REGULATION_OF_TRAFFICKING;REACTOME_TBC_RABGAPS;REACTOME_VESICLE_MEDIATED_TRANSPORT;WANG_LMO4_TARGETS_DN	GO:0006914;GO:0008152;GO:0009056;GO:0009894;GO:0009987;GO:0010506;GO:0016241;GO:0019222;GO:0031323;GO:0031329;GO:0033043;GO:0043244;GO:0044237;GO:0044248;GO:0050789;GO:0050794;GO:0051128;GO:0061919;GO:0065007;GO:1901096	GO:0005096;GO:0008047;GO:0030234;GO:0030695;GO:0060589;GO:0098772;GO:0140677	GO:0005773;GO:0005776;GO:0031410;GO:0031982;GO:0043226;GO:0043227;GO:0043229;GO:0043231;GO:0097708;GO:0110165	6	6	6	15.6	15.6	15.6	82.574	0	54.979	8929500000	101	3
Mpeg1	Macrophage-expressed gene 1 protein;Macrophage-expressed gene 1 protein, processed form	A1L314	A1L314	1.3334e+08	1.2615e+08	1.2156e+08	1.0662e+08	1.6028e+08	1.2094e+08	1.739e+08	1.346e+08	2.2309e+08	1.4939e+08	2.2089e+08	1.9889e+08	1.2742e+08	9.5879e+07	9.7562e+07	1.3688e+08	1.2904e+08	1.6844e+08	1.2632e+08	2.1214e+08	1.7042e+08	2.5033e+08	2.0391e+08	-1	antibacterial innate immune response;antigen processing and presentation;antigen processing and presentation of exogenous antigen;antigen processing and presentation of exogenous peptide antigen;antigen processing and presentation of exogenous peptide antigen via MHC class I;antigen processing and presentation of peptide antigen;antigen processing and presentation of peptide antigen via MHC class…	channel activity;passive transmembrane transporter activity;pore-forming activity;transmembrane transporter activity;transporter activity;wide pore channel activity	bounding membrane of organelle;cellular anatomical entity;cytoplasmic vesicle;cytoplasmic vesicle membrane;endocytic vesicle;endocytic vesicle membrane;endolysosome;endosome;intracellular membrane-bounded organelle;intracellular organelle;intracellular vesicle;lysosome;lytic vacuole;membrane;membrane-bounded organelle;organelle;organelle membrane;phagocytic vesicle;phagocytic vesicle membrane;vac…		BROWN_MYELOID_CELL_DEVELOPMENT_UP;BYSTRYKH_HEMATOPOIESIS_STEM_CELL_QTL_TRANS;CHEN_METABOLIC_SYNDROM_NETWORK;DEMAGALHAES_AGING_UP;FULCHER_INFLAMMATORY_RESPONSE_LECTIN_VS_LPS_UP;HESS_TARGETS_OF_HOXA9_AND_MEIS1_DN;ICHIBA_GRAFT_VERSUS_HOST_DISEASE_35D_UP;ICHIBA_GRAFT_VERSUS_HOST_DISEASE_D7_UP;IVANOVA_HEMATOPOIESIS_LATE_PROGENITOR;JAATINEN_HEMATOPOIETIC_STEM_CELL_DN;KATSANOU_ELAVL1_TARGETS_UP;LEE_AGIN…	GO:0002376;GO:0002468;GO:0002474;GO:0002478;GO:0006950;GO:0006952;GO:0006955;GO:0009605;GO:0009607;GO:0009617;GO:0019882;GO:0019884;GO:0042590;GO:0042742;GO:0043207;GO:0044419;GO:0045087;GO:0048002;GO:0050829;GO:0050830;GO:0050896;GO:0051707;GO:0098542;GO:0140367	GO:0005215;GO:0015267;GO:0022803;GO:0022829;GO:0022857;GO:0140911	GO:0000323;GO:0005764;GO:0005768;GO:0005773;GO:0012506;GO:0016020;GO:0030139;GO:0030659;GO:0030666;GO:0030670;GO:0031090;GO:0031410;GO:0031982;GO:0036019;GO:0043226;GO:0043227;GO:0043229;GO:0043231;GO:0045335;GO:0097708;GO:0098588;GO:0110165	5	5	5	10.8	10.8	10.8	78.39	0	23.02	7375199999.999999	74	4
Slc9a6	Sodium/hydrogen exchanger 6	A1L3P4	A1L3P4		6.0754e+07					5.7419e+07		7.9206e+07	5.1931e+07		4.9255e+07	4.4909e+07	5.575e+07	6.4647e+07	3.9494e+07	5.724e+07	4.2923e+07	4.7216e+07	4.6707e+07	4.3211e+07		6.2883e+07	-1	anatomical structure development;anatomical structure morphogenesis;axon extension;biological regulation;brain-derived neurotrophic factor receptor signaling pathway;cell growth;cell junction organization;cell projection morphogenesis;cell projection organization;cell surface receptor signaling pathway;cellular anatomical entity morphogenesis;cellular component organization;cellular component org…	active monoatomic ion transmembrane transporter activity;active transmembrane transporter activity;antiporter activity;binding;identical protein binding;inorganic cation transmembrane transporter activity;inorganic molecular entity transmembrane transporter activity;metal cation:monoatomic cation antiporter activity;metal cation:proton antiporter activity;metal ion transmembrane transporter activ…	axon terminus;axonal spine;bounding membrane of organelle;cell junction;cell projection;cellular anatomical entity;cytoplasmic vesicle;cytoplasmic vesicle membrane;dendrite;early endosome;early endosome membrane;endoplasmic reticulum membrane;endosome;endosome membrane;glutamatergic synapse;intracellular membrane-bounded organelle;intracellular organelle;intracellular vesicle;late endosome;late e…		ACEVEDO_LIVER_CANCER_UP;ACEVEDO_LIVER_TUMOR_VS_NORMAL_ADJACENT_TISSUE_UP;BLALOCK_ALZHEIMERS_DISEASE_DN;CHARAFE_BREAST_CANCER_LUMINAL_VS_BASAL_DN;DAVICIONI_MOLECULAR_ARMS_VS_ERMS_UP;DAZARD_RESPONSE_TO_UV_NHEK_DN;DAZARD_UV_RESPONSE_CLUSTER_G6;DIAZ_CHRONIC_MYELOGENOUS_LEUKEMIA_UP;ENK_UV_RESPONSE_KERATINOCYTE_DN;FARMER_BREAST_CANCER_BASAL_VS_LULMINAL;FORTSCHEGGER_PHF8_TARGETS_DN;GABRIELY_MIR21_TARGET…	GO:0006810;GO:0006811;GO:0006812;GO:0006813;GO:0006814;GO:0006873;GO:0006885;GO:0007163;GO:0007165;GO:0007166;GO:0007167;GO:0007169;GO:0009653;GO:0009966;GO:0009987;GO:0010646;GO:0016043;GO:0016049;GO:0019725;GO:0023051;GO:0030001;GO:0030003;GO:0030010;GO:0030030;GO:0030641;GO:0031547;GO:0032502;GO:0032989;GO:0034220;GO:0034330;GO:0035725;GO:0040007;GO:0042592;GO:0048583;GO:0048588;GO:0048589;GO:…	GO:0005215;GO:0005488;GO:0005515;GO:0008324;GO:0015075;GO:0015078;GO:0015079;GO:0015081;GO:0015291;GO:0015297;GO:0015318;GO:0015385;GO:0015386;GO:0022804;GO:0022821;GO:0022853;GO:0022857;GO:0022890;GO:0042802;GO:0046873;GO:0051139;GO:0140828;GO:1901702	GO:0005739;GO:0005768;GO:0005769;GO:0005770;GO:0005789;GO:0005886;GO:0010008;GO:0012506;GO:0016020;GO:0030054;GO:0030425;GO:0030659;GO:0031090;GO:0031410;GO:0031901;GO:0031902;GO:0031982;GO:0042995;GO:0043005;GO:0043226;GO:0043227;GO:0043229;GO:0043231;GO:0043679;GO:0044306;GO:0044308;GO:0044309;GO:0045202;GO:0055037;GO:0055038;GO:0097708;GO:0098588;GO:0098685;GO:0098793;GO:0098978;GO:0110165;GO:…	5	5	5	8.3	8.3	8.3	77.952	0	17.968	2169400000	26	5
Cul4b	Cullin-4B	A2A432	A2A432	6.3828e+08	5.9106e+08	6.1521e+08	6.2332e+08	6.2467e+08	6.498e+08	5.8223e+08	6.1879e+08	5.6405e+08	5.6547e+08	6.9894e+08	6.2568e+08	5.8021e+08	5.8812e+08	5.4802e+08	4.7243e+08	4.8051e+08	3.9248e+08	5.7792e+08	4.4119e+08	4.7613e+08	6.2421e+08	5.3639e+08	-1	astrocyte differentiation;biological regulation;biosynthetic process;catabolic process;cell cycle;cell differentiation;cell projection organization;cellular aromatic compound metabolic process;cellular biosynthetic process;cellular component biogenesis;cellular component organization;cellular component organization or biogenesis;cellular developmental process;cellular metabolic process;cellular n…	binding;damaged DNA binding;DNA binding;enzyme binding;nucleic acid binding;organic cyclic compound binding;protein binding;ubiquitin protein ligase binding;ubiquitin-like protein ligase binding	catalytic complex;cellular anatomical entity;Cul4-RING E3 ubiquitin ligase complex;Cul4A-RING E3 ubiquitin ligase complex;Cul4B-RING E3 ubiquitin ligase complex;cullin-RING ubiquitin ligase complex;cytosol;intracellular membrane-bounded organelle;intracellular organelle;intracellular protein-containing complex;membrane-bounded organelle;nucleoplasm;nucleus;organelle;protein-containing complex;tra…	Nucleotide excision repair;Ubiquitin mediated proteolysis	BASAKI_YBX1_TARGETS_DN;CHARAFE_BREAST_CANCER_LUMINAL_VS_MESENCHYMAL_DN;CHEOK_RESPONSE_TO_MERCAPTOPURINE_DN;DIAZ_CHRONIC_MYELOGENOUS_LEUKEMIA_UP;FLECHNER_PBL_KIDNEY_TRANSPLANT_OK_VS_DONOR_UP;FORTSCHEGGER_PHF8_TARGETS_DN;GRAESSMANN_APOPTOSIS_BY_DOXORUBICIN_DN;HAMAI_APOPTOSIS_VIA_TRAIL_UP;HOUNKPE_HOUSEKEEPING_GENES;IWANAGA_CARCINOGENESIS_BY_KRAS_PTEN_UP;KEGG_MEDICUS_PATHOGEN_HIV_VPR_TO_CDC25_CELL_CY…	GO:0000209;GO:0006139;GO:0006259;GO:0006281;GO:0006508;GO:0006511;GO:0006725;GO:0006807;GO:0006950;GO:0006974;GO:0007049;GO:0007346;GO:0008152;GO:0009056;GO:0009057;GO:0009058;GO:0009059;GO:0009314;GO:0009411;GO:0009416;GO:0009628;GO:0009893;GO:0009894;GO:0009896;GO:0009987;GO:0010001;GO:0010467;GO:0010498;GO:0010564;GO:0010604;GO:0016043;GO:0016567;GO:0019222;GO:0019538;GO:0019941;GO:0022613;GO:…	GO:0003676;GO:0003677;GO:0003684;GO:0005488;GO:0005515;GO:0019899;GO:0031625;GO:0044389;GO:0097159	GO:0000151;GO:0005634;GO:0005654;GO:0005829;GO:0031461;GO:0031464;GO:0031465;GO:0032991;GO:0043226;GO:0043227;GO:0043229;GO:0043231;GO:0080008;GO:0110165;GO:0140535;GO:1902494;GO:1990234	21	21	15	19.8	19.8	15.3	110.7	0	216.58	55619000000	374	6
Dhx8	ATP-dependent RNA helicase DHX8	A2A4P0	A2A4P0	6.2923e+07	9.1176e+07	8.1062e+07	7.1936e+07	8.0694e+07	7.3653e+07	7.7119e+07	7.8551e+07	4.0629e+07	7.8133e+07	6.9666e+07	7.3513e+07	5.0367e+07	6.0378e+07	6.5757e+07	6.2902e+07	5.8454e+07		6.4207e+07	6.7393e+07	5.6603e+07	5.5989e+07	5.7429e+07	-1	cellular aromatic compound metabolic process;cellular component disassembly;cellular component organization;cellular component organization or biogenesis;cellular metabolic process;cellular nitrogen compound metabolic process;cellular process;heterocycle metabolic process;macromolecule metabolic process;metabolic process;mRNA metabolic process;mRNA processing;mRNA splicing, via spliceosome;nitrog…	adenyl nucleotide binding;adenyl ribonucleotide binding;anion binding;ATP binding;ATP hydrolysis activity;ATP-dependent activity;ATP-dependent activity, acting on RNA;binding;carbohydrate derivative binding;catalytic activity;catalytic activity, acting on a nucleic acid;catalytic activity, acting on RNA;helicase activity;heterocyclic compound binding;hydrolase activity;hydrolase activity, acting …	catalytic complex;catalytic step 2 spliceosome;cellular anatomical entity;cytosol;intracellular membrane-bounded organelle;intracellular organelle;membrane-bounded organelle;nuclear body;nuclear protein-containing complex;nucleoplasm;nucleus;organelle;protein-containing complex;ribonucleoprotein complex;spliceosomal complex;U2-type catalytic step 2 spliceosome;U2-type spliceosomal complex	Spliceosome	BENPORATH_CYCLING_GENES;BOCHKIS_FOXA2_TARGETS;BROWNE_HCMV_INFECTION_16HR_UP;DORSAM_HOXA9_TARGETS_UP;ENK_UV_RESPONSE_EPIDERMIS_DN;GRADE_COLON_AND_RECTAL_CANCER_UP;GRUETZMANN_PANCREATIC_CANCER_UP;HELLER_SILENCED_BY_METHYLATION_UP;IVANOVA_HEMATOPOIESIS_LATE_PROGENITOR;KEGG_SPLICEOSOME;KINSEY_TARGETS_OF_EWSR1_FLII_FUSION_UP;LENAOUR_DENDRITIC_CELL_MATURATION_DN;REACTOME_METABOLISM_OF_RNA;REACTOME_MRNA…	GO:0000375;GO:0000377;GO:0000390;GO:0000398;GO:0006139;GO:0006396;GO:0006397;GO:0006725;GO:0006807;GO:0008152;GO:0008380;GO:0009987;GO:0016043;GO:0016070;GO:0016071;GO:0022411;GO:0032984;GO:0032988;GO:0034641;GO:0043170;GO:0043933;GO:0044237;GO:0044238;GO:0046483;GO:0071704;GO:0071826;GO:0071840;GO:0090304;GO:1901360	GO:0000166;GO:0003676;GO:0003723;GO:0003724;GO:0003824;GO:0004386;GO:0005488;GO:0005515;GO:0005524;GO:0008186;GO:0016462;GO:0016787;GO:0016817;GO:0016818;GO:0016887;GO:0017076;GO:0017111;GO:0030554;GO:0032553;GO:0032555;GO:0032559;GO:0035639;GO:0036094;GO:0042802;GO:0043167;GO:0043168;GO:0097159;GO:0097367;GO:0140098;GO:0140640;GO:0140657;GO:1901265;GO:1901363	GO:0005634;GO:0005654;GO:0005681;GO:0005684;GO:0005829;GO:0016604;GO:0032991;GO:0043226;GO:0043227;GO:0043229;GO:0043231;GO:0071007;GO:0071013;GO:0110165;GO:0140513;GO:1902494;GO:1990904	9	9	9	10.1	10.1	10.1	142.57	0	50.917	4457900000	64	7
Arfgef2	Brefeldin A-inhibited guanine nucleotide-exchange protein 2	A2A5R2	A2A5R2	7.9451e+07	7.6597e+07	7.7474e+07	8.5128e+07	7.6837e+07	7.3161e+07	7.1324e+07	8.1757e+07	6.8491e+07	6.8238e+07	7.8916e+07	6.5774e+07	8.4497e+07	9.2531e+07	7.6194e+07	8.502e+07	6.0043e+07	6.0739e+07	7.6977e+07	6.1146e+07	7.0474e+07	7.9269e+07	5.7615e+07	-1	biological regulation;cellular component organization;cellular component organization or biogenesis;cellular localization;cellular macromolecule localization;cellular process;endomembrane system organization;endosome organization;establishment of localization;establishment of protein localization;exocytosis;export from cell;Golgi to plasma membrane transport;Golgi vesicle transport;intracellular …	binding;cytoskeletal protein binding;enzyme regulator activity;GABA receptor binding;GTPase regulator activity;guanyl-nucleotide exchange factor activity;molecular function regulator activity;myosin binding;nucleoside-triphosphatase regulator activity;protein binding;protein kinase A binding;protein kinase A regulatory subunit binding;signaling receptor binding	asymmetric synapse;axonemal microtubule;bounding membrane of organelle;cell junction;cell projection;cellular anatomical entity;cytoplasmic microtubule;cytoplasmic vesicle;cytosol;dendritic spine;endosome;GABA-ergic synapse;glutamatergic synapse;Golgi apparatus;Golgi apparatus subcompartment;Golgi membrane;intracellular membrane-bounded organelle;intracellular organelle;intracellular vesicle;memb…		APPIERTO_RESPONSE_TO_FENRETINIDE_DN;BIOCARTA_ARAP_PATHWAY;BLALOCK_ALZHEIMERS_DISEASE_DN;BOYAULT_LIVER_CANCER_SUBCLASS_G23_UP;BROWNE_HCMV_INFECTION_16HR_UP;BUYTAERT_PHOTODYNAMIC_THERAPY_STRESS_UP;CREIGHTON_ENDOCRINE_THERAPY_RESISTANCE_3;FISCHER_DIRECT_P53_TARGETS_META_ANALYSIS;GINESTIER_BREAST_CANCER_20Q13_AMPLIFICATION_UP;GLASS_IGF2BP1_CLIP_TARGETS_KNOCKDOWN_DN;HOUNKPE_HOUSEKEEPING_GENES;KENNY_CT…	GO:0001817;GO:0001819;GO:0001881;GO:0006810;GO:0006887;GO:0006892;GO:0006893;GO:0006996;GO:0007032;GO:0007165;GO:0008104;GO:0008152;GO:0009889;GO:0009891;GO:0009893;GO:0009966;GO:0009987;GO:0010256;GO:0010468;GO:0010556;GO:0010557;GO:0010604;GO:0010628;GO:0010646;GO:0015031;GO:0016043;GO:0016050;GO:0016192;GO:0019222;GO:0023051;GO:0031323;GO:0031325;GO:0031326;GO:0031328;GO:0032012;GO:0032680;GO:…	GO:0005085;GO:0005102;GO:0005488;GO:0005515;GO:0008092;GO:0017022;GO:0030234;GO:0030695;GO:0034237;GO:0050811;GO:0051018;GO:0060589;GO:0098772	GO:0000139;GO:0005768;GO:0005794;GO:0005802;GO:0005815;GO:0005829;GO:0005874;GO:0005879;GO:0005881;GO:0016020;GO:0030054;GO:0031090;GO:0031410;GO:0031982;GO:0031984;GO:0032279;GO:0032280;GO:0042995;GO:0043005;GO:0043197;GO:0043226;GO:0043227;GO:0043229;GO:0043231;GO:0044309;GO:0045202;GO:0048471;GO:0055037;GO:0097708;GO:0098588;GO:0098791;GO:0098793;GO:0098794;GO:0098978;GO:0098982;GO:0098984;GO:…	17	13	13	14.6	12	12	202.24	0	97.566	9418600000	104	8
Gpatch8	G patch domain-containing protein 8	A2A6A1	A2A6A1;A2AKY4	1.1489e+08	1.2013e+08	1.5695e+08	1.5126e+08	1.6482e+08	1.745e+08	1.6119e+08	1.8087e+08	1.2903e+08	1.7e+08	1.1086e+08	1.2696e+08	2.5376e+08	2.342e+08	2.4399e+08	2.1406e+08	3.136e+08	3.4221e+08	2.2304e+08	2.622e+08	1.8999e+08	1.6813e+08	1.85e+08	-1		binding;cation binding;ion binding;metal ion binding;nucleic acid binding;organic cyclic compound binding	cellular anatomical entity;intracellular membrane-bounded organelle;intracellular organelle;membrane-bounded organelle;nucleus;organelle		AGUIRRE_PANCREATIC_CANCER_COPY_NUMBER_UP;BUYTAERT_PHOTODYNAMIC_THERAPY_STRESS_UP;DACOSTA_UV_RESPONSE_VIA_ERCC3_DN;DACOSTA_UV_RESPONSE_VIA_ERCC3_TTD_DN;DACOSTA_UV_RESPONSE_VIA_ERCC3_XPCS_DN;GRAESSMANN_APOPTOSIS_BY_DOXORUBICIN_DN;JIANG_HYPOXIA_NORMAL;JISON_SICKLE_CELL_DISEASE_DN;MARTENS_BOUND_BY_PML_RARA_FUSION;STARK_PREFRONTAL_CORTEX_22Q11_DELETION_DN		GO:0003676;GO:0005488;GO:0043167;GO:0043169;GO:0046872;GO:0097159	GO:0005634;GO:0043226;GO:0043227;GO:0043229;GO:0043231;GO:0110165	5	5	5	3.1	3.1	3.1	164.99	0	40.762	8173899999.999999	70	9
Cdc27	Cell division cycle protein 27 homolog	A2A6Q5	A2A6Q5				1.0164e+08		1.1082e+08		1.2899e+08		9.77529e+07	1.4276e+08	1.0992e+08							8.9887e+07		7.7011e+07	8.5934e+07		-1	anaphase-promoting complex-dependent catabolic process;biological regulation;catabolic process;cell cycle phase transition;cell cycle process;cell division;cellular process;macromolecule catabolic process;macromolecule metabolic process;macromolecule modification;metabolic process;metaphase/anaphase transition of cell cycle;metaphase/anaphase transition of mitotic cell cycle;mitotic cell cycle ph…	binding;enzyme binding;phosphatase binding;protein binding;protein phosphatase binding	anaphase-promoting complex;catalytic complex;cellular anatomical entity;centrosome;cullin-RING ubiquitin ligase complex;cytoplasm;intracellular membrane-bounded organelle;intracellular non-membrane-bounded organelle;intracellular organelle;intracellular protein-containing complex;membrane-bounded organelle;microtubule organizing center;mitotic spindle;non-membrane-bounded organelle;nuclear protei…	Cell cycle;Cell cycle - yeast;Meiosis - yeast;Oocyte meiosis;Progesterone-mediated oocyte maturation;Ubiquitin mediated proteolysis	AGUIRRE_PANCREATIC_CANCER_COPY_NUMBER_UP;AMIT_EGF_RESPONSE_120_HELA;BENPORATH_CYCLING_GENES;BLALOCK_ALZHEIMERS_DISEASE_DN;BLALOCK_ALZHEIMERS_DISEASE_INCIPIENT_DN;BORCZUK_MALIGNANT_MESOTHELIOMA_UP;BROWNE_HCMV_INFECTION_18HR_UP;CAIRO_HEPATOBLASTOMA_CLASSES_UP;CHARAFE_BREAST_CANCER_LUMINAL_VS_MESENCHYMAL_DN;DACOSTA_UV_RESPONSE_VIA_ERCC3_COMMON_DN;DACOSTA_UV_RESPONSE_VIA_ERCC3_DN;DE_YY1_TARGETS_DN;DE…	GO:0000209;GO:0006508;GO:0006511;GO:0006807;GO:0007091;GO:0008152;GO:0009056;GO:0009057;GO:0009987;GO:0010498;GO:0010564;GO:0016567;GO:0019538;GO:0019941;GO:0022402;GO:0030163;GO:0031145;GO:0032446;GO:0033043;GO:0033044;GO:0033045;GO:0036211;GO:0043161;GO:0043170;GO:0043412;GO:0043632;GO:0043687;GO:0044238;GO:0044770;GO:0044772;GO:0044784;GO:0050789;GO:0050794;GO:0051128;GO:0051301;GO:0051603;GO:…	GO:0005488;GO:0005515;GO:0019899;GO:0019902;GO:0019903	GO:0000151;GO:0000152;GO:0005634;GO:0005654;GO:0005680;GO:0005737;GO:0005813;GO:0005815;GO:0005819;GO:0031461;GO:0032991;GO:0043226;GO:0043227;GO:0043228;GO:0043229;GO:0043231;GO:0043232;GO:0072686;GO:0110165;GO:0140513;GO:0140535;GO:1902494;GO:1990234	5	5	5	9.6	9.6	9.6	91.841	0	42.156	2202200000	30	10
Zmym4	Zinc finger MYM-type protein 4	A2A791	A2A791									2.7079e+07									2.7985e+07	3.8242e+07	3.4654e+07	3.5728e+07		5.2146e+07	-1	biological regulation;cellular component organization;cellular component organization or biogenesis;cellular process;cytoskeleton organization;organelle organization;regulation of anatomical structure morphogenesis;regulation of biological process;regulation of cell morphogenesis;regulation of developmental process	binding;cation binding;ion binding;metal ion binding;transition metal ion binding;zinc ion binding			ACEVEDO_METHYLATED_IN_LIVER_CANCER_DN;BLALOCK_ALZHEIMERS_DISEASE_DN;BLALOCK_ALZHEIMERS_DISEASE_UP;BYSTRYKH_HEMATOPOIESIS_STEM_CELL_AND_BRAIN_QTL_TRANS;DACOSTA_UV_RESPONSE_VIA_ERCC3_COMMON_DN;DACOSTA_UV_RESPONSE_VIA_ERCC3_DN;GAZDA_DIAMOND_BLACKFAN_ANEMIA_ERYTHROID_DN;IVANOVA_HEMATOPOIESIS_STEM_CELL_AND_PROGENITOR;LASTOWSKA_NEUROBLASTOMA_COPY_NUMBER_DN;MARKEY_RB1_CHRONIC_LOF_UP;MARTINEZ_RB1_AND_TP5…	GO:0006996;GO:0007010;GO:0009987;GO:0016043;GO:0022603;GO:0022604;GO:0050789;GO:0050793;GO:0065007;GO:0071840	GO:0005488;GO:0008270;GO:0043167;GO:0043169;GO:0046872;GO:0046914		3	3	3	1.9	1.9	1.9	172.44	0.00033151	3.2707	756600000	8	11
Nhsl3	NHS-like protein 3	A2A7S8	A2A7S8													7.0158e+07	6.453e+07	1.1068e+08	5.4063e+07	5.1629e+07		3.8655e+07					-1	cell differentiation;cellular developmental process;cellular process;developmental process				ACEVEDO_LIVER_TUMOR_VS_NORMAL_ADJACENT_TISSUE_UP;CHARAFE_BREAST_CANCER_BASAL_VS_MESENCHYMAL_UP;CHARAFE_BREAST_CANCER_LUMINAL_VS_MESENCHYMAL_UP;COLDREN_GEFITINIB_RESISTANCE_DN;DODD_NASOPHARYNGEAL_CARCINOMA_UP;GARGALOVIC_RESPONSE_TO_OXIDIZED_PHOSPHOLIPIDS_GREY_UP;GOBERT_OLIGODENDROCYTE_DIFFERENTIATION_DN;LASTOWSKA_NEUROBLASTOMA_COPY_NUMBER_DN;LIAO_METASTASIS;LIM_MAMMARY_STEM_CELL_DN;MCBRYAN_PUBERTA…	GO:0009987;GO:0030154;GO:0032502;GO:0048869			3	3	3	6.4	6.4	6.4	104.84	0	6.0828	739440000	9	12
Hivep3	Transcription factor HIVEP3	A2A884	A2A884						1.4164e+07				2.0356e+07														-1	biological regulation;cell differentiation;cellular developmental process;cellular process;developmental process;positive regulation of biological process;positive regulation of biosynthetic process;positive regulation of cellular biosynthetic process;positive regulation of cellular metabolic process;positive regulation of cellular process;positive regulation of DNA-templated transcription;positi…	binding;cation binding;cis-regulatory region sequence-specific DNA binding;DNA binding;DNA-binding transcription factor activity;DNA-binding transcription factor activity, RNA polymerase II-specific;double-stranded DNA binding;ion binding;metal ion binding;nucleic acid binding;organic cyclic compound binding;RNA polymerase II cis-regulatory region sequence-specific DNA binding;RNA polymerase II t…	cellular anatomical entity;cytosol;intracellular membrane-bounded organelle;intracellular organelle;membrane-bounded organelle;nucleus;organelle		ASGHARZADEH_NEUROBLASTOMA_POOR_SURVIVAL_DN;BLANCO_MELO_MERS_COV_INFECTION_MCR5_CELLS_UP;BLANCO_MELO_RESPIRATORY_SYNCYTIAL_VIRUS_INFECTION_A594_CELLS_UP;BRUINS_UVC_RESPONSE_VIA_TP53_GROUP_A;CHICAS_RB1_TARGETS_CONFLUENT;CHYLA_CBFA2T3_TARGETS_UP;DELACROIX_RAR_BOUND_ES;EBAUER_TARGETS_OF_PAX3_FOXO1_FUSION_UP;GRAESSMANN_RESPONSE_TO_MC_AND_DOXORUBICIN_DN;HEIDENBLAD_AMPLICON_8Q24_DN;JOHNSTONE_PARVB_TARGE…	GO:0006355;GO:0006357;GO:0009889;GO:0009891;GO:0009893;GO:0009987;GO:0010468;GO:0010556;GO:0010557;GO:0010604;GO:0019219;GO:0019222;GO:0030154;GO:0031323;GO:0031325;GO:0031326;GO:0031328;GO:0032502;GO:0035914;GO:0045893;GO:0045935;GO:0048518;GO:0048522;GO:0048869;GO:0050789;GO:0050794;GO:0051171;GO:0051173;GO:0051252;GO:0051254;GO:0060255;GO:0065007;GO:0080090;GO:1902680;GO:2001141	GO:0000976;GO:0000977;GO:0000978;GO:0000981;GO:0000987;GO:0001067;GO:0003676;GO:0003677;GO:0003690;GO:0003700;GO:0005488;GO:0043167;GO:0043169;GO:0043565;GO:0046872;GO:0097159;GO:0140110;GO:1990837	GO:0005634;GO:0005829;GO:0043226;GO:0043227;GO:0043229;GO:0043231;GO:0110165	4	4	4	3.1	3.1	3.1	253.41	0.0044795	1.904	435080000	4	13
Tmem201	Transmembrane protein 201	A2A8U2	A2A8U2	5.9259e+07	9.33839e+07	1.0363e+08	7.4853e+07	8.7036e+07	8.1481e+07	8.8689e+07		7.676e+07		9.3232e+07	1.1002e+08	1.0073e+08	8.2824e+07	7.3937e+07	5.5352e+07	7.0492e+07	6.7631e+07	9.6811e+07	9.14699e+07	9.0753e+07			-1	ameboidal-type cell migration;cell migration;cell motility;cellular component organization;cellular component organization or biogenesis;cellular localization;cellular macromolecule localization;cellular process;centrosome localization;cytoskeleton-dependent intracellular transport;establishment of localization;establishment of localization in cell;establishment of organelle localization;fibrobla…	actin binding;actin filament binding;binding;cytoskeletal protein binding;lamin binding;protein binding;protein-containing complex binding	cellular anatomical entity;envelope;membrane;nuclear envelope;nuclear inner membrane;nuclear membrane;organelle envelope;organelle inner membrane;organelle membrane		GINESTIER_BREAST_CANCER_ZNF217_AMPLIFIED_DN;IVANOVA_HEMATOPOIESIS_EARLY_PROGENITOR;IVANOVA_HEMATOPOIESIS_STEM_CELL_AND_PROGENITOR;KRIGE_RESPONSE_TO_TOSEDOSTAT_24HR_DN;KRIGE_RESPONSE_TO_TOSEDOSTAT_6HR_DN;KUMAR_PATHOGEN_LOAD_BY_MACROPHAGES;LASTOWSKA_NEUROBLASTOMA_COPY_NUMBER_DN;LIAO_METASTASIS;LIM_MAMMARY_STEM_CELL_UP;MILI_PSEUDOPODIA_HAPTOTAXIS_DN;RICKMAN_METASTASIS_UP;WAKABAYASHI_ADIPOGENESIS_PPA…	GO:0001667;GO:0006810;GO:0006998;GO:0007017;GO:0007018;GO:0007097;GO:0008104;GO:0009987;GO:0010761;GO:0010970;GO:0016043;GO:0016477;GO:0030473;GO:0030705;GO:0033036;GO:0033365;GO:0034504;GO:0046907;GO:0048870;GO:0051179;GO:0051234;GO:0051640;GO:0051641;GO:0051642;GO:0051647;GO:0051649;GO:0051656;GO:0061024;GO:0061842;GO:0070727;GO:0071840;GO:0072384;GO:0090435;GO:0099111	GO:0003779;GO:0005488;GO:0005515;GO:0005521;GO:0008092;GO:0044877;GO:0051015	GO:0005635;GO:0005637;GO:0016020;GO:0019866;GO:0031090;GO:0031965;GO:0031967;GO:0031975;GO:0110165	3	3	3	6.2	6.2	6.2	72.499	0	9.4157	2880100000	39	15
Osbpl9	Oxysterol-binding protein-related protein 9	A2A8Z1	A2A8Z1	6.1946e+07	4.8761e+07	6.2267e+07	6.2595e+07	5.0906e+07	6.0477e+07	5.1911e+07	6.1873e+07	5.2908e+07	5.5043e+07	6.7404e+07	5.827e+07	7.1862e+07	6.5875e+07	6.6562e+07	6.8864e+07	6.1695e+07	4.9344e+07	7.472e+07	7.1719e+07	7.2861e+07	6.9588e+07	7.0989e+07	-1		binding;lipid binding;lipid transporter activity;organic cyclic compound binding;steroid binding;sterol binding;sterol transporter activity;transporter activity	bounding membrane of organelle;cellular anatomical entity;cytoplasmic vesicle membrane;cytosol;endosome membrane;Golgi apparatus;intracellular membrane-bounded organelle;intracellular organelle;late endosome membrane;membrane;membrane-bounded organelle;organelle;organelle membrane;vesicle membrane		BAKKER_FOXO3_TARGETS_UP;BOYAULT_LIVER_CANCER_SUBCLASS_G6_DN;BRUINS_UVC_RESPONSE_LATE;CHARAFE_BREAST_CANCER_LUMINAL_VS_BASAL_DN;DITTMER_PTHLH_TARGETS_UP;DORSAM_HOXA9_TARGETS_UP;GOBERT_OLIGODENDROCYTE_DIFFERENTIATION_DN;GRAESSMANN_APOPTOSIS_BY_DOXORUBICIN_DN;GRAESSMANN_RESPONSE_TO_MC_AND_DOXORUBICIN_DN;KARLSSON_TGFB1_TARGETS_DN;LASTOWSKA_NEUROBLASTOMA_COPY_NUMBER_DN;MARSON_BOUND_BY_FOXP3_STIMULATED…		GO:0005215;GO:0005319;GO:0005488;GO:0005496;GO:0008289;GO:0015248;GO:0032934;GO:0097159	GO:0005794;GO:0005829;GO:0010008;GO:0012506;GO:0016020;GO:0030659;GO:0031090;GO:0031902;GO:0043226;GO:0043227;GO:0043229;GO:0043231;GO:0098588;GO:0110165	11	11	11	21.6	21.6	21.6	83.108	0	38.178	5364200000	96	16
Szt2	KICSTOR complex protein SZT2	A2A9C3	A2A9C3									9.6672e+07						2.6047e+08									-1	anatomical structure development;anatomical structure morphogenesis;axonogenesis;biological regulation;cell communication;cell projection morphogenesis;cell projection organization;cellular anatomical entity morphogenesis;cellular component organization;cellular component organization or biogenesis;cellular localization;cellular macromolecule localization;cellular process;cellular response to ami…		bounding membrane of organelle;cellular anatomical entity;GATOR1 complex;GATOR2 complex;intracellular membrane-bounded organelle;intracellular organelle;KICSTOR complex;lysosomal membrane;lytic vacuole membrane;membrane;membrane-bounded organelle;microbody;organelle;organelle membrane;peroxisome;protein-containing complex;vacuolar membrane		BARRIER_CANCER_RELAPSE_TUMOR_SAMPLE_DN;GINESTIER_BREAST_CANCER_20Q13_AMPLIFICATION_DN;GINESTIER_BREAST_CANCER_ZNF217_AMPLIFIED_DN;LASTOWSKA_NEUROBLASTOMA_COPY_NUMBER_DN;LIU_LIVER_CANCER;REACTOME_AMINO_ACIDS_REGULATE_MTORC1;REACTOME_CELLULAR_RESPONSE_TO_STARVATION;REACTOME_CELLULAR_RESPONSES_TO_STIMULI	GO:0006950;GO:0007154;GO:0007409;GO:0007417;GO:0008104;GO:0009267;GO:0009605;GO:0009653;GO:0009791;GO:0009966;GO:0009968;GO:0009987;GO:0009991;GO:0010646;GO:0010648;GO:0016043;GO:0021540;GO:0021952;GO:0021955;GO:0023051;GO:0023057;GO:0030030;GO:0031667;GO:0031668;GO:0031669;GO:0032006;GO:0032007;GO:0032501;GO:0032502;GO:0032989;GO:0033036;GO:0033365;GO:0033554;GO:0034198;GO:0042149;GO:0042594;GO:…		GO:0005765;GO:0005774;GO:0005777;GO:0016020;GO:0031090;GO:0032991;GO:0042579;GO:0043226;GO:0043227;GO:0043229;GO:0043231;GO:0061700;GO:0098588;GO:0098852;GO:0110165;GO:0140007;GO:1990130	3	3	3	1.5	1.5	1.5	377.62	0.0061087	1.7108	1761199999.9999998	8	17
Bltp1	Bridge-like lipid transfer protein family member 1	A2AAE1	A2AAE1																								-1	adipose tissue development;anatomical structure development;biological regulation;cell differentiation;cellular component organization;cellular component organization or biogenesis;cellular developmental process;cellular localization;cellular process;connective tissue development;developmental process;developmental process involved in reproduction;endocytic recycling;endocytosis;endosomal transpo…	lipid transfer activity;lipid transporter activity;phosphatidylethanolamine transfer activity;phospholipid transfer activity;phospholipid transporter activity;transporter activity	cellular anatomical entity;endoplasmic reticulum membrane;endoplasmic reticulum-plasma membrane contact site;intracellular membrane-bounded organelle;intracellular organelle;membrane;membrane-bounded organelle;mitochondrial membrane;nucleus;organelle;organelle membrane;organelle membrane contact site;plasma membrane;presynapse		CLAUS_PGR_POSITIVE_MENINGIOMA_UP;DACOSTA_UV_RESPONSE_VIA_ERCC3_COMMON_DN;DACOSTA_UV_RESPONSE_VIA_ERCC3_DN;DUTERTRE_ESTRADIOL_RESPONSE_24HR_DN;FLECHNER_BIOPSY_KIDNEY_TRANSPLANT_OK_VS_DONOR_UP;FLECHNER_BIOPSY_KIDNEY_TRANSPLANT_REJECTED_VS_OK_DN;FOSTER_TOLERANT_MACROPHAGE_DN;HELLER_HDAC_TARGETS_SILENCED_BY_METHYLATION_UP;HELLER_HDAC_TARGETS_UP;KONDO_PROSTATE_CANCER_HCP_WITH_H3K27ME3;NUYTTEN_NIPP1_TA…	GO:0001558;GO:0003006;GO:0006629;GO:0006810;GO:0006869;GO:0006897;GO:0006909;GO:0007276;GO:0007283;GO:0008152;GO:0009888;GO:0009987;GO:0016043;GO:0016192;GO:0016197;GO:0019915;GO:0022414;GO:0030154;GO:0032456;GO:0032502;GO:0040008;GO:0044238;GO:0045444;GO:0046907;GO:0048232;GO:0048488;GO:0048609;GO:0048856;GO:0048869;GO:0050789;GO:0050794;GO:0051128;GO:0051179;GO:0051234;GO:0051235;GO:0051640;GO:…	GO:0005215;GO:0005319;GO:0005548;GO:0120013;GO:0120014;GO:1904121	GO:0005634;GO:0005789;GO:0005886;GO:0016020;GO:0031090;GO:0031966;GO:0043226;GO:0043227;GO:0043229;GO:0043231;GO:0044232;GO:0098793;GO:0110165;GO:0140268	3	3	3	0.8	0.8	0.8	555.36	0.0034273	2.0785	587470000	5	18
Sh3pxd2b	SH3 and PX domain-containing protein 2B	A2AAY5	A2AAY5	1.437e+09	1.245e+09	1.3815e+09	1.3092e+09	1.3819e+09	1.2105e+09	9.5465e+08	1.1715e+09	1.1514e+09	1.2248e+09	1.4173e+09	1.3296e+09	6.992e+08	8.3875e+08	9.2769e+08	6.7769e+08	8.5488e+08	8.7293e+08	6.7124e+08	8.2983e+08	8.9887e+08	7.4847e+08	8.2949e+08	-1	adipose tissue development;anatomical structure development;anatomical structure morphogenesis;animal organ development;animal organ morphogenesis;biological regulation;bone development;cell fate commitment;cellular component assembly;cellular component disassembly;cellular component organization;cellular component organization or biogenesis;cellular developmental process;cellular localization;ce…	anion binding;binding;enzyme activator activity;enzyme regulator activity;ion binding;lipid binding;molecular function activator activity;molecular function regulator activity;phosphatidylinositol binding;phosphatidylinositol bisphosphate binding;phosphatidylinositol phosphate binding;phosphatidylinositol-3-phosphate binding;phosphatidylinositol-3,5-bisphosphate binding;phosphatidylinositol-4-pho…	anchoring junction;cell junction;cell projection;cellular anatomical entity;cytoplasm;intracellular non-membrane-bounded organelle;intracellular organelle;non-membrane-bounded organelle;organelle;podosome		ACEVEDO_METHYLATED_IN_LIVER_CANCER_DN;BLANCO_MELO_COVID19_SARS_COV_2_POS_PATIENT_LUNG_TISSUE_DN;CARRILLOREIXACH_HEPATOBLASTOMA_VS_NORMAL_UP;IVANOVA_HEMATOPOIESIS_STEM_CELL_AND_PROGENITOR;LINDVALL_IMMORTALIZED_BY_TERT_DN;LIU_PROSTATE_CANCER_DN;PATIL_LIVER_CANCER;RICKMAN_TUMOR_DIFFERENTIATED_MODERATELY_VS_POORLY_UP;RICKMAN_TUMOR_DIFFERENTIATED_WELL_VS_POORLY_DN;SCHAEFFER_PROSTATE_DEVELOPMENT_48HR_D…	GO:0001501;GO:0001654;GO:0002051;GO:0006801;GO:0006996;GO:0007423;GO:0007507;GO:0008104;GO:0008152;GO:0009653;GO:0009887;GO:0009888;GO:0009889;GO:0009891;GO:0009893;GO:0009987;GO:0010468;GO:0010556;GO:0010557;GO:0010604;GO:0010628;GO:0010638;GO:0016043;GO:0019222;GO:0022411;GO:0022414;GO:0022607;GO:0022617;GO:0030198;GO:0031323;GO:0031325;GO:0031326;GO:0031328;GO:0032231;GO:0032233;GO:0032501;GO:…	GO:0005488;GO:0005515;GO:0005543;GO:0008047;GO:0008289;GO:0010314;GO:0016176;GO:0019904;GO:0030234;GO:0032266;GO:0035091;GO:0042169;GO:0043167;GO:0043168;GO:0070273;GO:0080025;GO:0098772;GO:0140677;GO:1901981;GO:1902936	GO:0002102;GO:0005737;GO:0030054;GO:0042995;GO:0043226;GO:0043228;GO:0043229;GO:0043232;GO:0070161;GO:0110165	12	12	11	21.4	21.4	20.5	101.52	0	120.46	58877000000	228	19
Arhgap27	Rho GTPase-activating protein 27	A2AB59	A2AB59	1.0219e+08	1.3481e+08	6.8964e+07	1.361e+08	7.0071e+07	7.464e+07	6.9548e+07	9.6332e+07	6.1389e+07	9.58751e+07	1.0523e+08	9.2036e+07	4.6414e+07	4.8316e+07	4.0208e+07	3.405e+07	3.7104e+07	4.4329e+07	4.2534e+07	4.1208e+07	3.8111e+07	4.5777e+07	4.0168e+07	-1	biological regulation;cellular process;endocytosis;establishment of localization;import into cell;localization;positive regulation of catalytic activity;positive regulation of GTPase activity;positive regulation of hydrolase activity;positive regulation of molecular function;receptor-mediated endocytosis;regulation of biological process;regulation of catalytic activity;regulation of cellular proc…	binding;enzyme activator activity;enzyme regulator activity;GTPase activator activity;GTPase regulator activity;molecular function activator activity;molecular function regulator activity;nucleoside-triphosphatase regulator activity;protein binding;protein domain specific binding;SH3 domain binding	cellular anatomical entity;cytoplasm;cytoplasmic vesicle;endosome;intracellular membrane-bounded organelle;intracellular organelle;intracellular vesicle;membrane;membrane-bounded organelle;organelle;vesicle		ANDERSEN_CHOLANGIOCARCINOMA_CLASS2;BILD_HRAS_ONCOGENIC_SIGNATURE;BRUINS_UVC_RESPONSE_LATE;CHANDRAN_METASTASIS_DN;CREIGHTON_ENDOCRINE_THERAPY_RESISTANCE_3;FEVR_CTNNB1_TARGETS_DN;FIGUEROA_AML_METHYLATION_CLUSTER_2_UP;FIGUEROA_AML_METHYLATION_CLUSTER_4_UP;FIGUEROA_AML_METHYLATION_CLUSTER_7_UP;GRAESSMANN_APOPTOSIS_BY_DOXORUBICIN_UP;GRAESSMANN_RESPONSE_TO_MC_AND_DOXORUBICIN_UP;KASLER_HDAC7_TARGETS_1_U…	GO:0006810;GO:0006897;GO:0006898;GO:0007165;GO:0009987;GO:0016192;GO:0043085;GO:0043087;GO:0043547;GO:0044093;GO:0050789;GO:0050790;GO:0050794;GO:0051179;GO:0051234;GO:0051336;GO:0051345;GO:0065007;GO:0065009;GO:0098657	GO:0005096;GO:0005488;GO:0005515;GO:0008047;GO:0017124;GO:0019904;GO:0030234;GO:0030695;GO:0060589;GO:0098772;GO:0140677	GO:0005737;GO:0005768;GO:0016020;GO:0031410;GO:0031982;GO:0043226;GO:0043227;GO:0043229;GO:0043231;GO:0097708;GO:0110165	7	7	7	14.4	14.4	14.4	97.047	0	46.047	4422800000	24	20
Med14	Mediator of RNA polymerase II transcription subunit 14	A2ABV5	A2ABV5	5.2482e+07	7.3038e+07	6.67e+07	7.5335e+07	7.4531e+07	7.609e+07	7.3859e+07	5.8781e+07	6.2757e+07	5.4235e+07	6.5236e+07	6.0028e+07	7.736e+07	5.9571e+07	5.491e+07	6.2548e+07	6.0061e+07	4.736e+07	7.7928e+07	5.9799e+07	8.4161e+07	8.4908e+07	9.2263e+07	-1	biological regulation;cellular component assembly;cellular component organization;cellular component organization or biogenesis;cellular process;developmental process;maintenance of cell number;multicellular organismal process;positive regulation of biological process;positive regulation of biosynthetic process;positive regulation of cellular biosynthetic process;positive regulation of cellular m…	transcription coactivator activity;transcription coregulator activity;transcription regulator activity	cellular anatomical entity;core mediator complex;intracellular membrane-bounded organelle;intracellular organelle;mediator complex;membrane-bounded organelle;nuclear protein-containing complex;nucleoplasm;nucleus;organelle;protein-containing complex;RNA polymerase II transcription regulator complex;transcription regulator complex		AMUNDSON_RESPONSE_TO_ARSENITE;BENPORATH_ES_1;BIDUS_METASTASIS_UP;BLUM_RESPONSE_TO_SALIRASIB_DN;GAZDA_DIAMOND_BLACKFAN_ANEMIA_ERYTHROID_DN;GOZGIT_ESR1_TARGETS_DN;IVANOVA_HEMATOPOIESIS_EARLY_PROGENITOR;JAZAG_TGFB1_SIGNALING_UP;LAIHO_COLORECTAL_CANCER_SERRATED_DN;OSMAN_BLADDER_CANCER_DN;REACTOME_DEVELOPMENTAL_BIOLOGY;REACTOME_METABOLISM_OF_LIPIDS;REACTOME_REGULATION_OF_LIPID_METABOLISM_BY_PPARALPHA;…	GO:0006355;GO:0006357;GO:0009889;GO:0009891;GO:0009893;GO:0009987;GO:0010468;GO:0010556;GO:0010557;GO:0010604;GO:0016043;GO:0019219;GO:0019222;GO:0019827;GO:0022607;GO:0031323;GO:0031325;GO:0031326;GO:0031328;GO:0032501;GO:0032502;GO:0032784;GO:0032786;GO:0032968;GO:0034243;GO:0035019;GO:0043933;GO:0045893;GO:0045935;GO:0045944;GO:0048518;GO:0048522;GO:0050789;GO:0050794;GO:0051123;GO:0051171;GO:…	GO:0003712;GO:0003713;GO:0140110	GO:0005634;GO:0005654;GO:0005667;GO:0016592;GO:0032991;GO:0043226;GO:0043227;GO:0043229;GO:0043231;GO:0070847;GO:0090575;GO:0110165;GO:0140513	10	10	10	11	11	11	160.96	0	51.316	4549800000	72	21
Faap100	Fanconi anemia core complex-associated protein 100	A2ACJ2	A2ACJ2	7.6414e+07	8.4027e+07	7.4936e+07	8.3833e+07	7.4764e+07	7.199e+07	6.2121e+07	5.8552e+07	5.0343e+07	4.9008e+07	4.9185e+07	6.7473e+07	6.0461e+07	5.8259e+07	5.9597e+07	5.2158e+07	5.6551e+07	5.1327e+07	7.7976e+07	6.0187e+07	5.6385e+07	5.1611e+07	6.853e+07	-1	cellular aromatic compound metabolic process;cellular metabolic process;cellular nitrogen compound metabolic process;cellular process;cellular response to stimulus;cellular response to stress;DNA damage response;DNA metabolic process;DNA repair;heterocycle metabolic process;interstrand cross-link repair;macromolecule metabolic process;metabolic process;nitrogen compound metabolic process;nucleic …	binding;DNA binding;nucleic acid binding;organic cyclic compound binding	cellular anatomical entity;chromatin;cytosol;Fanconi anaemia nuclear complex;nuclear protein-containing complex;nucleoplasm;protein-containing complex;protein-DNA complex		BARRIER_CANCER_RELAPSE_NORMAL_SAMPLE_DN;BHAT_ESR1_TARGETS_VIA_AKT1_UP;BONOME_OVARIAN_CANCER_SURVIVAL_SUBOPTIMAL_DEBULKING;KEGG_MEDICUS_REFERENCE_FANCONI_ANEMIA_PATHWAY;NIKOLSKY_BREAST_CANCER_17Q21_Q25_AMPLICON;PID_FANCONI_PATHWAY;REACTOME_ANTIVIRAL_MECHANISM_BY_IFN_STIMULATED_GENES;REACTOME_CYTOKINE_SIGNALING_IN_IMMUNE_SYSTEM;REACTOME_DNA_REPAIR;REACTOME_FANCONI_ANEMIA_PATHWAY;REACTOME_INTERFERON…	GO:0006139;GO:0006259;GO:0006281;GO:0006725;GO:0006807;GO:0006950;GO:0006974;GO:0008152;GO:0009987;GO:0033554;GO:0034641;GO:0036297;GO:0043170;GO:0044237;GO:0044238;GO:0046483;GO:0050896;GO:0051716;GO:0071704;GO:0090304;GO:1901360	GO:0003676;GO:0003677;GO:0005488;GO:0097159	GO:0000785;GO:0005654;GO:0005829;GO:0032991;GO:0032993;GO:0043240;GO:0110165;GO:0140513	5	5	5	9.1	9.1	9.1	94.28	0	10.394	3493699999.9999995	46	22
Pusl1	tRNA pseudouridine synthase-like 1	A2ADA5	A2ADA5	7.7857e+07	8.34631e+07	9.8968e+07	7.6453e+07	7.4496e+07	8.4784e+07	7.3723e+07	7.2014e+07	8.1408e+07	5.6764e+07	8.4955e+07	7.1524e+07	5.9584e+07	6.2902e+07	6.1283e+07	6.4705e+07	5.5525e+07	7.075e+07	9.0161e+07	5.3602e+07	5.3663e+07	1.0546e+08	7.1302e+07	-1	cellular aromatic compound metabolic process;cellular metabolic process;cellular nitrogen compound metabolic process;cellular process;heterocycle metabolic process;macromolecule metabolic process;macromolecule modification;metabolic process;ncRNA metabolic process;ncRNA processing;nitrogen compound metabolic process;nucleic acid metabolic process;nucleobase-containing compound metabolic process;o…	binding;catalytic activity;intramolecular transferase activity;isomerase activity;nucleic acid binding;organic cyclic compound binding;pseudouridine synthase activity;RNA binding	cellular anatomical entity;intracellular membrane-bounded organelle;intracellular organelle;membrane-bounded organelle;mitochondrion;organelle		LIAO_METASTASIS;LU_EZH2_TARGETS_UP;MARTENS_TRETINOIN_RESPONSE_DN;WP_1P36_COPY_NUMBER_VARIATION_SYNDROME	GO:0001522;GO:0006139;GO:0006396;GO:0006399;GO:0006400;GO:0006725;GO:0006807;GO:0008033;GO:0008152;GO:0009451;GO:0009987;GO:0016070;GO:0031119;GO:0034470;GO:0034641;GO:0034660;GO:0043170;GO:0043412;GO:0044237;GO:0044238;GO:0046483;GO:0071704;GO:0090304;GO:1901360	GO:0003676;GO:0003723;GO:0003824;GO:0005488;GO:0009982;GO:0016853;GO:0016866;GO:0097159	GO:0005739;GO:0043226;GO:0043227;GO:0043229;GO:0043231;GO:0110165	4	4	4	18.6	18.6	18.6	31.992	0	28.133	3710199999.9999995	43	23
Ddi2	Protein DDI1 homolog 2	A2ADY9	A2ADY9;Q9DAF3	9.3331e+07	9.7062e+07	1.1198e+08	1.2018e+08	8.4516e+07	9.49491e+07	8.2832e+07	8.46579e+07	8.3564e+07	8.8562e+07	8.7017e+07	9.30141e+07	1.2561e+08	1.3278e+08	1.117e+08	9.48069e+07	1.0759e+08	7.7691e+07	1.4149e+08	8.9471e+07	1.1225e+08	1.2435e+08		-1	biological regulation;catabolic process;cellular process;cellular response to chemical stimulus;cellular response to hydroxyurea;cellular response to inorganic substance;cellular response to nitrogen compound;cellular response to stimulus;macromolecule catabolic process;macromolecule metabolic process;metabolic process;nitrogen compound metabolic process;organic substance catabolic process;organi…	aspartic-type endopeptidase activity;aspartic-type peptidase activity;binding;catalytic activity;catalytic activity, acting on a protein;endopeptidase activity;hydrolase activity;identical protein binding;peptidase activity;protein binding;ubiquitin binding;ubiquitin-like protein binding	cellular anatomical entity;chromosome;cytosol;intracellular non-membrane-bounded organelle;intracellular organelle;non-membrane-bounded organelle;nucleoplasm;organelle		BLANCO_MELO_BRONCHIAL_EPITHELIAL_CELLS_INFLUENZA_A_INFECTION_UP;CHARAFE_BREAST_CANCER_LUMINAL_VS_MESENCHYMAL_UP;DOUGLAS_BMI1_TARGETS_DN;GRAESSMANN_APOPTOSIS_BY_DOXORUBICIN_DN;KRIGE_RESPONSE_TO_TOSEDOSTAT_24HR_DN;KRIGE_RESPONSE_TO_TOSEDOSTAT_6HR_DN;LASTOWSKA_NEUROBLASTOMA_COPY_NUMBER_DN;LEE_BMP2_TARGETS_DN;LIN_NPAS4_TARGETS_DN;RAY_TUMORIGENESIS_BY_ERBB2_CDC25A_DN;ZHOU_INFLAMMATORY_RESPONSE_LIVE_DN	GO:0006508;GO:0006807;GO:0008152;GO:0009056;GO:0009057;GO:0009987;GO:0010033;GO:0010035;GO:0010498;GO:0016485;GO:0019538;GO:0030163;GO:0031647;GO:0042221;GO:0043170;GO:0044238;GO:0050896;GO:0051603;GO:0051604;GO:0051716;GO:0065007;GO:0065008;GO:0070887;GO:0071241;GO:0071704;GO:0072710;GO:0072711;GO:0097752;GO:1901564;GO:1901565;GO:1901575;GO:1901698;GO:1901699	GO:0003824;GO:0004175;GO:0004190;GO:0005488;GO:0005515;GO:0008233;GO:0016787;GO:0032182;GO:0042802;GO:0043130;GO:0070001;GO:0140096	GO:0005654;GO:0005694;GO:0005829;GO:0043226;GO:0043228;GO:0043229;GO:0043232;GO:0110165	9	9	9	27.1	27.1	27.1	44.59	0	27.627	5122300000	64	24
Dock11	Dedicator of cytokinesis protein 11	A2AF47	A2AF47	1.3629e+08	1.4135e+08	1.2641e+08	1.476e+08	1.159e+08	1.2635e+08	1.2997e+08	1.2488e+08	1.1668e+08	1.07e+08	1.2375e+08	1.0879e+08	1.14e+08	1.0466e+08	1.3345e+08	9.8349e+07	1.0936e+08	8.0097e+07	1.2411e+08	1.0366e+08	1.0602e+08	1.1654e+08	1.0379e+08	-1	B cell activation;B cell activation involved in immune response;B cell differentiation;B cell homeostasis;biological regulation;cell activation;cell activation involved in immune response;cell differentiation;cellular developmental process;cellular process;developmental process;homeostasis of number of cells;homeostatic process;immune effector process;immune system process;intracellular signal tr…	binding;enzyme binding;enzyme regulator activity;GTPase binding;GTPase regulator activity;guanyl-nucleotide exchange factor activity;molecular function regulator activity;nucleoside-triphosphatase regulator activity;protein binding;small GTPase binding			BENPORATH_EED_TARGETS;CHEN_METABOLIC_SYNDROM_NETWORK;CREIGHTON_ENDOCRINE_THERAPY_RESISTANCE_3;CREIGHTON_ENDOCRINE_THERAPY_RESISTANCE_5;DUTERTRE_ESTRADIOL_RESPONSE_24HR_DN;FULCHER_INFLAMMATORY_RESPONSE_LECTIN_VS_LPS_DN;IGARASHI_ATF4_TARGETS_DN;IZADPANAH_STEM_CELL_ADIPOSE_VS_BONE_DN;LIU_OVARIAN_CANCER_TUMORS_AND_XENOGRAFTS_XDGS_DN;MASSARWEH_TAMOXIFEN_RESISTANCE_UP;MILI_PSEUDOPODIA_HAPTOTAXIS_UP;NUY…	GO:0001775;GO:0001776;GO:0001782;GO:0002252;GO:0002260;GO:0002263;GO:0002285;GO:0002312;GO:0002313;GO:0002315;GO:0002335;GO:0002366;GO:0002376;GO:0002521;GO:0007165;GO:0007264;GO:0009987;GO:0030098;GO:0030154;GO:0030183;GO:0031344;GO:0031346;GO:0032501;GO:0032502;GO:0035556;GO:0042113;GO:0042592;GO:0043085;GO:0043087;GO:0043547;GO:0044087;GO:0044089;GO:0044093;GO:0045321;GO:0046649;GO:0048518;GO:…	GO:0005085;GO:0005488;GO:0005515;GO:0019899;GO:0030234;GO:0030695;GO:0031267;GO:0051020;GO:0060589;GO:0098772		19	18	17	12	11.7	11.3	237.77	0	73.233	9778500000	114	25
Bclaf3	BCLAF1 and THRAP3 family member 3	A2AG58	A2AG58	1.4269e+08	8.4656e+07	1.0743e+08	1.0282e+08	1.2311e+08	1.326e+08	8.5763e+07	1.164e+08	8.9483e+07	1.0054e+08	8.7684e+07	9.5014e+07	9.931e+07	9.3474e+07	9.35699e+07	8.2454e+07	1.3188e+08	1.2564e+08	8.9847e+07	1.0688e+08	9.0038e+07	9.0754e+07	8.0061e+07	-1	biological regulation;positive regulation of biological process;positive regulation of biosynthetic process;positive regulation of cellular biosynthetic process;positive regulation of cellular metabolic process;positive regulation of cellular process;positive regulation of DNA-templated transcription;positive regulation of macromolecule biosynthetic process;positive regulation of macromolecule me…	binding;DNA binding;nucleic acid binding;organic cyclic compound binding;transcription coregulator activity;transcription regulator activity	cellular anatomical entity;intracellular membrane-bounded organelle;intracellular organelle;mediator complex;membrane-bounded organelle;mitochondrion;nuclear protein-containing complex;organelle;protein-containing complex		ACEVEDO_LIVER_CANCER_WITH_H3K9ME3_DN;DUTERTRE_ESTRADIOL_RESPONSE_24HR_DN;MILI_PSEUDOPODIA_HAPTOTAXIS_UP;PASINI_SUZ12_TARGETS_UP;PEDRIOLI_MIR31_TARGETS_DN;PEREZ_TP53_TARGETS;YAMAZAKI_TCEB3_TARGETS_DN;ZHANG_BREAST_CANCER_PROGENITORS_UP	GO:0006355;GO:0006357;GO:0009889;GO:0009891;GO:0009893;GO:0010468;GO:0010556;GO:0010557;GO:0010604;GO:0019219;GO:0019222;GO:0031323;GO:0031325;GO:0031326;GO:0031328;GO:0045893;GO:0045935;GO:0045944;GO:0048518;GO:0048522;GO:0050789;GO:0050794;GO:0051171;GO:0051173;GO:0051252;GO:0051254;GO:0060255;GO:0065007;GO:0080090;GO:1902680;GO:2001141	GO:0003676;GO:0003677;GO:0003712;GO:0005488;GO:0097159;GO:0140110	GO:0005739;GO:0016592;GO:0032991;GO:0043226;GO:0043227;GO:0043229;GO:0043231;GO:0110165;GO:0140513	10	10	10	16.9	16.9	16.9	90.11	0	69.425	6959899999.999999	76	26
Med12	Mediator of RNA polymerase II transcription subunit 12	A2AGH6	A2AGH6	7.2536e+07	6.585e+07	7.3597e+07	7.1047e+07	6.1148e+07	9.3527e+07	8.233e+07	7.3156e+07	9.2587e+07	7.0064e+07	8.2092e+07	8.3348e+07	9.46811e+07	7.8263e+07	8.4845e+07	6.9551e+07	9.50291e+07	7.6872e+07	8.70509e+07	7.60609e+07	7.1987e+07	1.0086e+08	7.9977e+07	-1	anatomical structure development;anatomical structure formation involved in morphogenesis;anatomical structure morphogenesis;animal organ development;anterior/posterior pattern specification;axis elongation;axis elongation involved in somitogenesis;biological regulation;cell development;cell surface receptor signaling pathway;cellular developmental process;cellular process;developmental growth;de…	acyltransferase activity;aminoacyltransferase activity;beta-catenin binding;binding;catalytic activity;catalytic activity, acting on a protein;chromatin binding;cis-regulatory region sequence-specific DNA binding;DNA binding;DNA-binding transcription factor binding;double-stranded DNA binding;nuclear receptor binding;nuclear thyroid hormone receptor binding;nucleic acid binding;organic cyclic com…	catalytic complex;cellular anatomical entity;CKM complex;cyclin-dependent protein kinase holoenzyme complex;intracellular membrane-bounded organelle;intracellular organelle;intracellular protein-containing complex;mediator complex;membrane-bounded organelle;nuclear cyclin-dependent protein kinase holoenzyme complex;nuclear protein-containing complex;nucleoplasm;nucleus;organelle;protein kinase co…		AMBROSINI_FLAVOPIRIDOL_TREATMENT_TP53;BENPORATH_NANOG_TARGETS;BENPORATH_NOS_TARGETS;BENPORATH_OCT4_TARGETS;BENPORATH_SOX2_TARGETS;DEURIG_T_CELL_PROLYMPHOCYTIC_LEUKEMIA_UP;DIAZ_CHRONIC_MYELOGENOUS_LEUKEMIA_UP;GRAESSMANN_APOPTOSIS_BY_DOXORUBICIN_DN;KAYO_AGING_MUSCLE_DN;LAIHO_COLORECTAL_CANCER_SERRATED_DN;MAYBURD_RESPONSE_TO_L663536_UP;PID_BETA_CATENIN_NUC_PATHWAY;REACTOME_DEVELOPMENTAL_BIOLOGY;REAC…	GO:0001756;GO:0001843;GO:0003002;GO:0003401;GO:0006355;GO:0006357;GO:0006807;GO:0007165;GO:0007166;GO:0007389;GO:0007492;GO:0007507;GO:0008152;GO:0009653;GO:0009888;GO:0009889;GO:0009891;GO:0009893;GO:0009952;GO:0009987;GO:0010468;GO:0010556;GO:0010557;GO:0010604;GO:0014003;GO:0014044;GO:0016055;GO:0016567;GO:0019219;GO:0019222;GO:0019538;GO:0019827;GO:0021510;GO:0021782;GO:0021915;GO:0031323;GO:…	GO:0000976;GO:0000977;GO:0000978;GO:0000987;GO:0001067;GO:0003676;GO:0003677;GO:0003682;GO:0003690;GO:0003712;GO:0003713;GO:0003824;GO:0004842;GO:0005488;GO:0005515;GO:0008013;GO:0008134;GO:0016740;GO:0016746;GO:0016755;GO:0016922;GO:0019787;GO:0043565;GO:0044877;GO:0046966;GO:0061629;GO:0061630;GO:0061659;GO:0097159;GO:0140096;GO:0140110;GO:0140297;GO:1990837	GO:0000151;GO:0000307;GO:0005634;GO:0005654;GO:0016592;GO:0019908;GO:0032991;GO:0043226;GO:0043227;GO:0043229;GO:0043231;GO:0061695;GO:0110165;GO:0140513;GO:0140535;GO:1902494;GO:1902554;GO:1902911;GO:1990234;GO:1990508	8	8	8	5.7	5.7	5.7	244.56	0	16.4	3698899999.9999995	46	27
Ckap5	Cytoskeleton-associated protein 5	A2AGT5	A2AGT5	1.8842e+08	1.846e+08	1.7691e+08	1.9465e+08	1.8449e+08	1.7276e+08	1.8265e+08	1.5259e+08	1.8056e+08	1.7719e+08	1.9998e+08	1.81e+08	1.9142e+08	1.8471e+08	1.8271e+08	1.7419e+08	1.6201e+08	1.2396e+08	1.7352e+08	1.3996e+08	1.585e+08	1.8659e+08	1.6801e+08	-1	amide biosynthetic process;amide metabolic process;anatomical structure formation involved in morphogenesis;associative learning;behavior;biological regulation;biosynthetic process;cell cycle process;cell division;cell projection organization;cellular biosynthetic process;cellular component assembly;cellular component assembly involved in morphogenesis;cellular component maintenance;cellular comp…	binding;catalytic activity;catalytic activity, acting on a protein;cytoskeletal protein binding;microtubule binding;microtubule plus end polymerase;microtubule plus-end binding;protein binding;protein-containing complex binding;ribonucleoprotein complex binding;transferase activity;tubulin binding	cell projection;cellular anatomical entity;centrosome;cytoplasm;cytoplasmic ribonucleoprotein granule;dendrite;intracellular non-membrane-bounded organelle;intracellular organelle;kinetochore;membrane;microtubule organizing center;neuron projection;neuronal ribonucleoprotein granule;non-membrane-bounded organelle;nucleolus;organelle;perikaryon;plasma membrane;plasma membrane bounded cell projecti…		BENPORATH_CYCLING_GENES;BIDUS_METASTASIS_UP;CAIRO_HEPATOBLASTOMA_CLASSES_UP;CUI_TCF21_TARGETS_2_UP;DACOSTA_UV_RESPONSE_VIA_ERCC3_COMMON_DN;DACOSTA_UV_RESPONSE_VIA_ERCC3_DN;DODD_NASOPHARYNGEAL_CARCINOMA_DN;EPPERT_PROGENITOR;FISCHER_DREAM_TARGETS;FISCHER_G2_M_CELL_CYCLE;FOURNIER_ACINAR_DEVELOPMENT_LATE_2;GOBERT_OLIGODENDROCYTE_DIFFERENTIATION_UP;GRAESSMANN_APOPTOSIS_BY_DOXORUBICIN_DN;HOFFMANN_LARGE…	GO:0000226;GO:0002181;GO:0003008;GO:0006403;GO:0006412;GO:0006518;GO:0006807;GO:0006810;GO:0006996;GO:0007010;GO:0007017;GO:0007051;GO:0007052;GO:0007098;GO:0007163;GO:0007610;GO:0007611;GO:0007612;GO:0007626;GO:0007632;GO:0008152;GO:0008298;GO:0008306;GO:0008542;GO:0009058;GO:0009059;GO:0009314;GO:0009416;GO:0009628;GO:0009889;GO:0009987;GO:0010468;GO:0010556;GO:0010608;GO:0010609;GO:0010638;GO:…	GO:0003824;GO:0005488;GO:0005515;GO:0008017;GO:0008092;GO:0015631;GO:0016740;GO:0043021;GO:0044877;GO:0051010;GO:0061863;GO:0140096	GO:0000776;GO:0000922;GO:0005730;GO:0005737;GO:0005813;GO:0005815;GO:0005886;GO:0016020;GO:0030425;GO:0032991;GO:0035770;GO:0036464;GO:0042995;GO:0043005;GO:0043204;GO:0043226;GO:0043228;GO:0043229;GO:0043232;GO:0071598;GO:0098794;GO:0099080;GO:0110165;GO:0120025	29	29	29	17.9	17.9	17.9	225.63	0	232.67	31662000000	417	28
Ambra1	Activating molecule in BECN1-regulated autophagy protein 1	A2AH22	A2AH22	7.1872e+07	3.6598e+07	4.5664e+07	4.1532e+07	4.8557e+07	5.2761e+07	3.4107e+07	5.6028e+07		3.977e+07	4.062e+07	4.4999e+07	4.1495e+07		2.4563e+07	2.367e+07	3.793e+07	3.2075e+07	4.1289e+07	3.1195e+07	3.136e+07		1.8333e+07	-1	anatomical structure development;autophagosome assembly;autophagosome organization;autophagy;autophagy of mitochondrion;biological regulation;catabolic process;cell communication;cell cycle;cell differentiation;cellular catabolic process;cellular component assembly;cellular component disassembly;cellular component organization;cellular component organization or biogenesis;cellular developmental p…	binding;enzyme binding;enzyme-substrate adaptor activity;GTPase binding;molecular adaptor activity;phosphatase binding;protein binding;protein phosphatase binding;protein-macromolecule adaptor activity;ubiquitin ligase-substrate adaptor activity;ubiquitin protein ligase binding;ubiquitin-like protein ligase binding	anchoring junction;autophagosome;axoneme;catalytic complex;cell junction;cell-substrate junction;cellular anatomical entity;Cul4-RING E3 ubiquitin ligase complex;cullin-RING ubiquitin ligase complex;cytoplasm;cytoplasmic vesicle;cytoskeleton;cytosol;endocytic vesicle;endoplasmic reticulum;focal adhesion;intracellular membrane-bounded organelle;intracellular non-membrane-bounded organelle;intracel…		ACEVEDO_METHYLATED_IN_LIVER_CANCER_DN;CHUNG_BLISTER_CYTOTOXICITY_UP;DARWICHE_PAPILLOMA_RISK_HIGH_DN;DARWICHE_PAPILLOMA_RISK_LOW_DN;DARWICHE_SKIN_TUMOR_PROMOTER_DN;DARWICHE_SQUAMOUS_CELL_CARCINOMA_DN;GRAESSMANN_APOPTOSIS_BY_DOXORUBICIN_DN;KEGG_MEDICUS_VARIANT_MUTATION_CAUSED_ABERRANT_HTT_TO_AUTOPHAGY_VESICLE_NUCLEATION;KEGG_MEDICUS_VARIANT_MUTATION_INACTIVATED_ATXN3_TO_AUTOPHAGY_VESICLE_NUCLEATION…	GO:0000045;GO:0000209;GO:0000422;GO:0000423;GO:0002682;GO:0002684;GO:0002694;GO:0002696;GO:0006355;GO:0006357;GO:0006508;GO:0006511;GO:0006807;GO:0006914;GO:0006950;GO:0006996;GO:0007005;GO:0007033;GO:0007049;GO:0007154;GO:0007346;GO:0008152;GO:0008285;GO:0009056;GO:0009057;GO:0009267;GO:0009605;GO:0009888;GO:0009889;GO:0009893;GO:0009894;GO:0009896;GO:0009987;GO:0009991;GO:0010468;GO:0010498;GO:…	GO:0005488;GO:0005515;GO:0019899;GO:0019902;GO:0019903;GO:0030674;GO:0031625;GO:0044389;GO:0051020;GO:0060090;GO:0140767;GO:1990756	GO:0000151;GO:0005634;GO:0005737;GO:0005739;GO:0005773;GO:0005776;GO:0005783;GO:0005829;GO:0005856;GO:0005925;GO:0005930;GO:0030054;GO:0030055;GO:0030139;GO:0031410;GO:0031461;GO:0031982;GO:0032991;GO:0043226;GO:0043227;GO:0043228;GO:0043229;GO:0043231;GO:0043232;GO:0045335;GO:0070161;GO:0080008;GO:0097708;GO:0110165;GO:0140535;GO:1902494;GO:1990234	5	5	5	4.7	4.7	4.7	142.88	0	10.207	1949099999.9999998	26	29
Camsap1	Calmodulin-regulated spectrin-associated protein 1	A2AHC3	A2AHC3	9.9469e+07	1.0615e+08	7.0631e+07	6.988e+07	1.0598e+08	1.0983e+08	5.8071e+07	8.6395e+07	7.5385e+07	7.559e+07		6.7465e+07	8.0762e+07	8.0939e+07	7.9648e+07	5.545e+07	7.1226e+07	8.9618e+07	7.0532e+07	6.3358e+07	7.2672e+07	5.9914e+07	5.5706e+07	-1	biological regulation;cell projection organization;cellular component organization;cellular component organization or biogenesis;cellular process;cytoplasmic microtubule organization;cytoskeleton organization;microtubule cytoskeleton organization;microtubule-based process;negative regulation of biological process;negative regulation of cellular component organization;negative regulation of cellul…	binding;calmodulin binding;cytoskeletal protein binding;microtubule binding;microtubule minus-end binding;protein binding;protein-containing complex binding;spectrin binding;tubulin binding	cellular anatomical entity;cytoplasm;microtubule;polymeric cytoskeletal fiber;supramolecular complex;supramolecular fiber;supramolecular polymer		AMIT_EGF_RESPONSE_480_HELA;BONOME_OVARIAN_CANCER_SURVIVAL_OPTIMAL_DEBULKING;BROWNE_HCMV_INFECTION_16HR_UP;CHANDRAN_METASTASIS_UP;CREIGHTON_ENDOCRINE_THERAPY_RESISTANCE_2;DAVICIONI_MOLECULAR_ARMS_VS_ERMS_UP;DODD_NASOPHARYNGEAL_CARCINOMA_UP;GRADE_COLON_AND_RECTAL_CANCER_UP;LIN_NPAS4_TARGETS_UP;LINDGREN_BLADDER_CANCER_WITH_LOH_IN_CHR9Q;MITSIADES_RESPONSE_TO_APLIDIN_DN;RATTENBACHER_BOUND_BY_CELF1;ROD…	GO:0000226;GO:0006996;GO:0007010;GO:0007017;GO:0007026;GO:0009987;GO:0010639;GO:0016043;GO:0022603;GO:0022604;GO:0030030;GO:0031110;GO:0031111;GO:0031113;GO:0031114;GO:0031122;GO:0031175;GO:0032271;GO:0032886;GO:0033043;GO:0043242;GO:0043244;GO:0043254;GO:0044087;GO:0048519;GO:0048523;GO:0050789;GO:0050793;GO:0050794;GO:0051128;GO:0051129;GO:0051493;GO:0051494;GO:0065007;GO:0070507;GO:0071840;GO:…	GO:0005488;GO:0005515;GO:0005516;GO:0008017;GO:0008092;GO:0015631;GO:0030507;GO:0044877;GO:0051011	GO:0005737;GO:0005874;GO:0099080;GO:0099081;GO:0099512;GO:0099513;GO:0110165	9	9	9	9.5	9.5	9.5	175.89	0	85.883	3971299999.9999995	58	30
Ndor1	NADPH-dependent diflavin oxidoreductase 1	A2AI05	A2AI05		5.6212e+07							3.7567e+07	2.9973e+07	3.1234e+07	3.2853e+07				3.3158e+07	2.7377e+07	2.8527e+07			3.0736e+07			-1	cellular component assembly;cellular component organization;cellular component organization or biogenesis;cellular metabolic process;cellular process;electron transport chain;generation of precursor metabolites and energy;iron-sulfur cluster assembly;metabolic process;metallo-sulfur cluster assembly;sulfur compound metabolic process	adenyl nucleotide binding;anion binding;binding;carbohydrate derivative binding;catalytic activity;electron transfer activity;FAD binding;flavin adenine dinucleotide binding;FMN binding;heterocyclic compound binding;ion binding;NADP binding;NADPH binding;NADPH-hemoprotein reductase activity;nucleoside phosphate binding;nucleotide binding;organic cyclic compound binding;oxidoreductase activity;oxi…	cellular anatomical entity;cytoplasm;cytoskeleton;cytosol;intermediate filament cytoskeleton;intracellular non-membrane-bounded organelle;intracellular organelle;non-membrane-bounded organelle;nucleoplasm;organelle;perinuclear region of cytoplasm		BRUINS_UVC_RESPONSE_VIA_TP53_GROUP_D;GOBERT_OLIGODENDROCYTE_DIFFERENTIATION_DN;LIAO_METASTASIS;MARSON_BOUND_BY_FOXP3_UNSTIMULATED;REACTOME_CYTOSOLIC_IRON_SULFUR_CLUSTER_ASSEMBLY;VANOEVELEN_MYOGENESIS_SIN3A_TARGETS;WHITEHURST_PACLITAXEL_SENSITIVITY	GO:0006091;GO:0006790;GO:0008152;GO:0009987;GO:0016043;GO:0016226;GO:0022607;GO:0022900;GO:0031163;GO:0044237;GO:0071840	GO:0000166;GO:0003824;GO:0003958;GO:0005488;GO:0009055;GO:0010181;GO:0016491;GO:0016651;GO:0016653;GO:0016730;GO:0016731;GO:0017076;GO:0030554;GO:0032553;GO:0036094;GO:0043167;GO:0043168;GO:0050660;GO:0050661;GO:0070402;GO:0071949;GO:0097159;GO:0097367;GO:1901265;GO:1901363	GO:0005654;GO:0005737;GO:0005829;GO:0005856;GO:0043226;GO:0043228;GO:0043229;GO:0043232;GO:0045111;GO:0048471;GO:0110165	2	2	2	4.7	4.7	4.7	67.182	0	5.2941	1120200000	18	31
Tprn	Taperin	A2AI08	A2AI08	1.4999e+08	1.1156e+08	9.3831e+07	7.1535e+07	6.8466e+07	9.8433e+07	8.3729e+07	6.1849e+07	7.83819e+07	5.7121e+07	7.1258e+07	8.5658e+07		7.9188e+07			9.76989e+07	1.3936e+08		8.1086e+07	1.0343e+08			-1	auditory receptor cell stereocilium organization;cell projection organization;cellular component maintenance;cellular component organization;cellular component organization or biogenesis;cellular process;inner ear receptor cell stereocilium organization;multicellular organismal process;nervous system process;neuron projection development;plasma membrane bounded cell projection organization;sensor…	binding;enzyme binding;phosphatase binding;protein binding	actin-based cell projection;cell projection;cellular anatomical entity;cytosol;neuron projection;plasma membrane bounded cell projection;stereocilium;stereocilium base		BILANGES_RAPAMYCIN_SENSITIVE_GENES;BLANCO_MELO_BRONCHIAL_EPITHELIAL_CELLS_INFLUENZA_A_DEL_NS1_INFECTION_UP;MANNE_COVID19_COMBINED_COHORT_VS_HEALTHY_DONOR_PLATELETS_UP;MANNE_COVID19_ICU_VS_HEALTHY_DONOR_PLATELETS_UP;MANNE_COVID19_NONICU_VS_HEALTHY_DONOR_PLATELETS_UP;MARSON_BOUND_BY_FOXP3_UNSTIMULATED;REACTOME_SENSORY_PERCEPTION;REACTOME_SENSORY_PROCESSING_OF_SOUND;REACTOME_SENSORY_PROCESSING_OF_SO…	GO:0003008;GO:0007600;GO:0007605;GO:0009987;GO:0016043;GO:0030030;GO:0031175;GO:0032501;GO:0043954;GO:0050877;GO:0050954;GO:0060088;GO:0060122;GO:0071840;GO:0120036;GO:0120045	GO:0005488;GO:0005515;GO:0019899;GO:0019902	GO:0005829;GO:0032420;GO:0042995;GO:0043005;GO:0098858;GO:0110165;GO:0120025;GO:0120044	3	3	3	10.3	10.3	10.3	80.088	0	58.344	3073199999.9999995	45	32
Ndufaf6	NADH dehydrogenase (ubiquinone) complex I, assembly factor 6	A2AIL4	A2AIL4	2.47e+07				2.2067e+07			2.5462e+07	2.8457e+07	2.9747e+07	2.7064e+07	2.5945e+07												-1	biosynthetic process;cellular component assembly;cellular component organization;cellular component organization or biogenesis;cellular process;metabolic process;mitochondrial respiratory chain complex assembly;mitochondrial respiratory chain complex I assembly;NADH dehydrogenase complex assembly;protein-containing complex assembly;protein-containing complex organization	catalytic activity;transferase activity	cellular anatomical entity;cytoplasm;intracellular membrane-bounded organelle;intracellular organelle;membrane;membrane-bounded organelle;mitochondrial inner membrane;mitochondrial membrane;mitochondrion;nucleus;organelle;organelle inner membrane;organelle membrane		BRUINS_UVC_RESPONSE_LATE;DODD_NASOPHARYNGEAL_CARCINOMA_DN;KEGG_MEDICUS_REFERENCE_MITOCHONDRIAL_COMPLEX_UCP1_IN_THERMOGENESIS;MACAEVA_PBMC_RESPONSE_TO_IR;NIKOLSKY_BREAST_CANCER_8Q12_Q22_AMPLICON;REACTOME_COMPLEX_I_BIOGENESIS;REACTOME_RESPIRATORY_ELECTRON_TRANSPORT;REACTOME_RESPIRATORY_ELECTRON_TRANSPORT_ATP_SYNTHESIS_BY_CHEMIOSMOTIC_COUPLING_AND_HEAT_PRODUCTION_BY_UNCOUPLING_PROTEINS;REACTOME_THE_…	GO:0008152;GO:0009058;GO:0009987;GO:0010257;GO:0016043;GO:0022607;GO:0032981;GO:0033108;GO:0043933;GO:0065003;GO:0071840	GO:0003824;GO:0016740	GO:0005634;GO:0005737;GO:0005739;GO:0005743;GO:0016020;GO:0019866;GO:0031090;GO:0031966;GO:0043226;GO:0043227;GO:0043229;GO:0043231;GO:0110165	4	4	4	18.9	18.9	18.9	38.362	0	19.415	2088099999.9999998	21	33
Virma	Protein virilizer homolog	A2AIV2	A2AIV2	1.6369e+08	1.5556e+08	1.613e+08	1.7406e+08	2.0057e+08	1.8865e+08	1.8078e+08	1.9245e+08	1.927e+08	1.589e+08	1.7644e+08	1.8612e+08	2.8669e+08	2.1923e+08	2.2759e+08	1.7488e+08	2.17e+08	1.5935e+08	2.1521e+08	1.9968e+08	2.2274e+08	2.1211e+08	2.4871e+08	-1	cellular aromatic compound metabolic process;cellular metabolic process;cellular nitrogen compound metabolic process;cellular process;heterocycle metabolic process;macromolecule metabolic process;macromolecule methylation;macromolecule modification;metabolic process;methylation;mRNA 3'-end processing;mRNA alternative polyadenylation;mRNA metabolic process;mRNA methylation;mRNA modification;mRNA p…		catalytic complex;cellular anatomical entity;cytoplasm;cytosol;intracellular membrane-bounded organelle;intracellular organelle;membrane-bounded organelle;methyltransferase complex;mRNA editing complex;nuclear body;nuclear speck;nucleoplasm;nucleus;organelle;protein-containing complex;RNA N6-methyladenosine methyltransferase complex;transferase complex		JIANG_VHL_TARGETS;MARTINEZ_RB1_AND_TP53_TARGETS_UP;MARTINEZ_RB1_TARGETS_DN;MARTINEZ_TP53_TARGETS_DN;NIKOLSKY_BREAST_CANCER_8Q12_Q22_AMPLICON;WANG_LMO4_TARGETS_DN	GO:0001510;GO:0006139;GO:0006396;GO:0006397;GO:0006725;GO:0006807;GO:0008152;GO:0008380;GO:0009451;GO:0009987;GO:0016070;GO:0016071;GO:0016556;GO:0031123;GO:0031124;GO:0032259;GO:0034641;GO:0043170;GO:0043412;GO:0043414;GO:0044237;GO:0044238;GO:0046483;GO:0071704;GO:0080009;GO:0090304;GO:0110104;GO:1901360		GO:0005634;GO:0005654;GO:0005737;GO:0005829;GO:0016604;GO:0016607;GO:0032991;GO:0034708;GO:0036396;GO:0043226;GO:0043227;GO:0043229;GO:0043231;GO:0045293;GO:0110165;GO:1902494;GO:1990234	12	12	12	8.1	8.1	8.1	201.44	0	105.53	13415000000	159	34
Card9	Caspase recruitment domain-containing protein 9	A2AIV8	A2AIV8	8.1953e+07	9.8098e+07	8.824e+07	6.1008e+07	9.59961e+07	1.0497e+08	7.1138e+07	7.7502e+07	7.6388e+07	7.9296e+07	7.5659e+07	7.5056e+07	6.7376e+07	6.901e+07	6.7902e+07	8.2727e+07	7.7614e+07	8.6668e+07	6.0244e+07	7.5357e+07	7.1139e+07	5.757e+07	6.5511e+07	-1	adaptive immune response;adaptive immune response based on somatic recombination of immune receptors built from immunoglobulin superfamily domains;antifungal innate immune response;B cell mediated immunity;biological process involved in interaction with symbiont;biological process involved in interspecies interaction between organisms;biological process involved in symbiotic interaction;biologica…	binding;CARD domain binding;cation binding;identical protein binding;ion binding;metal ion binding;protein binding;protein dimerization activity;protein domain specific binding;protein homodimerization activity;protein self-association	CBM complex;cellular anatomical entity;cytoplasm;cytosol;intracellular protein-containing complex;protein-containing complex	ko05152;NOD-like receptor signaling pathway	ACOSTA_PROLIFERATION_INDEPENDENT_MYC_TARGETS_DN;BLANCO_MELO_COVID19_SARS_COV_2_INFECTION_A594_ACE2_EXPRESSING_CELLS_RUXOLITINIB_UP;CAMPS_COLON_CANCER_COPY_NUMBER_UP;FULCHER_INFLAMMATORY_RESPONSE_LECTIN_VS_LPS_UP;FUNG_IL2_SIGNALING_2;GAL_LEUKEMIC_STEM_CELL_DN;HATADA_METHYLATED_IN_LUNG_CANCER_UP;KEGG_NOD_LIKE_RECEPTOR_SIGNALING_PATHWAY;MARZEC_IL2_SIGNALING_UP;MULLIGHAN_NPM1_MUTATED_SIGNATURE_1_UP;M…	GO:0000165;GO:0001817;GO:0001819;GO:0002237;GO:0002250;GO:0002252;GO:0002376;GO:0002443;GO:0002444;GO:0002446;GO:0002449;GO:0002460;GO:0002682;GO:0002684;GO:0002697;GO:0002699;GO:0002700;GO:0002702;GO:0002718;GO:0002720;GO:0002819;GO:0002821;GO:0002822;GO:0002824;GO:0002831;GO:0002833;GO:0006355;GO:0006950;GO:0006952;GO:0006955;GO:0007165;GO:0007249;GO:0007254;GO:0009410;GO:0009605;GO:0009607;GO:…	GO:0005488;GO:0005515;GO:0019904;GO:0042802;GO:0042803;GO:0043167;GO:0043169;GO:0043621;GO:0046872;GO:0046983;GO:0050700	GO:0005737;GO:0005829;GO:0032449;GO:0032991;GO:0110165;GO:0140535	6	6	6	14.9	14.9	14.9	62.461	0	62.751	6984199999.999999	92	35
Man1b1	Endoplasmic reticulum mannosyl-oligosaccharide 1,2-alpha-mannosidase	A2AJ15	A2AJ15	1.2775e+08	1.139e+08	1.0756e+08	1.257e+08	1.3421e+08	1.2849e+08	1.1557e+08	1.5001e+08	1.327e+08	1.1946e+08	1.3193e+08	9.9564e+07	1.5227e+08	1.6204e+08	1.5033e+08	1.4897e+08	2.1508e+08	2.1576e+08	1.9812e+08	1.9655e+08	2.0376e+08	2.122e+08	2.043e+08	-1	carbohydrate metabolic process;catabolic process;cellular process;cellular response to stimulus;cellular response to stress;ERAD pathway;macromolecule catabolic process;macromolecule metabolic process;metabolic process;modification-dependent macromolecule catabolic process;modification-dependent protein catabolic process;nitrogen compound metabolic process;organic substance catabolic process;orga…	alpha-mannosidase activity;binding;calcium ion binding;catalytic activity;cation binding;hydrolase activity;hydrolase activity, acting on glycosyl bonds;hydrolase activity, hydrolyzing O-glycosyl compounds;ion binding;mannosidase activity;mannosyl-oligosaccharide 1,2-alpha-mannosidase activity;mannosyl-oligosaccharide mannosidase activity;metal ion binding	cellular anatomical entity;cytoplasmic vesicle;endoplasmic reticulum;endoplasmic reticulum membrane;endoplasmic reticulum quality control compartment;intracellular membrane-bounded organelle;intracellular organelle;intracellular vesicle;membrane;membrane-bounded organelle;organelle;organelle membrane;vesicle	N-Glycan biosynthesis;Protein processing in endoplasmic reticulum;Various types of N-glycan biosynthesis	BLALOCK_ALZHEIMERS_DISEASE_UP;CAIRO_HEPATOBLASTOMA_CLASSES_UP;HELLER_HDAC_TARGETS_UP;HUTTMANN_B_CLL_POOR_SURVIVAL_UP;IWANAGA_CARCINOGENESIS_BY_KRAS_PTEN_DN;KEGG_MEDICUS_REFERENCE_N_GLYCAN_BIOSYNTHESIS;KEGG_N_GLYCAN_BIOSYNTHESIS;KESHELAVA_MULTIPLE_DRUG_RESISTANCE;KOINUMA_TARGETS_OF_SMAD2_OR_SMAD3;PASQUALUCCI_LYMPHOMA_BY_GC_STAGE_UP;REACTOME_ASPARAGINE_N_LINKED_GLYCOSYLATION;REACTOME_CALNEXIN_CALRE…	GO:0005975;GO:0006508;GO:0006511;GO:0006807;GO:0006950;GO:0008152;GO:0009056;GO:0009057;GO:0009987;GO:0010033;GO:0010243;GO:0010498;GO:0019538;GO:0019941;GO:0030163;GO:0030433;GO:0033554;GO:0034976;GO:0036503;GO:0042221;GO:0043161;GO:0043170;GO:0043632;GO:0044238;GO:0050896;GO:0051603;GO:0051716;GO:0071704;GO:1901564;GO:1901565;GO:1901575;GO:1901698	GO:0003824;GO:0004553;GO:0004559;GO:0004571;GO:0005488;GO:0005509;GO:0015923;GO:0015924;GO:0016787;GO:0016798;GO:0043167;GO:0043169;GO:0046872	GO:0005783;GO:0005789;GO:0016020;GO:0031090;GO:0031410;GO:0031982;GO:0043226;GO:0043227;GO:0043229;GO:0043231;GO:0044322;GO:0097708;GO:0110165	13	13	13	27.1	27.1	27.1	75.149	0	115.59	15097000000	135	36
Pnpla7	Patatin-like phospholipase domain-containing protein 7	A2AJ88	A2AJ88	4.0278e+07	4.4203e+07	3.648e+07	4.0059e+07	4.108e+07	4.5795e+07	4.1547e+07	4.869e+07	4.561e+07	3.6833e+07	4.6624e+07	4.5451e+07	4.2286e+07	3.8668e+07	3.382e+07	4.6592e+07	4.7248e+07	4.4795e+07	4.2184e+07	4.0393e+07	4.1485e+07	5.3323e+07	5.0593e+07	-1	catabolic process;cellular catabolic process;cellular lipid catabolic process;cellular lipid metabolic process;cellular metabolic process;cellular process;glycerolipid catabolic process;glycerolipid metabolic process;glycerophospholipid catabolic process;glycerophospholipid metabolic process;lipid catabolic process;lipid metabolic process;metabolic process;nitrogen compound metabolic process;orga…	carboxylic ester hydrolase activity;catalytic activity;hydrolase activity;hydrolase activity, acting on ester bonds;lipase activity;lysophospholipase activity;phosphatidyl phospholipase B activity;phospholipase activity	cellular anatomical entity;endoplasmic reticulum;endoplasmic reticulum membrane;intracellular membrane-bounded organelle;intracellular non-membrane-bounded organelle;intracellular organelle;lipid droplet;membrane;membrane-bounded organelle;non-membrane-bounded organelle;organelle;organelle membrane	Glycerophospholipid metabolism	ACEVEDO_LIVER_CANCER_DN;ACEVEDO_LIVER_TUMOR_VS_NORMAL_ADJACENT_TISSUE_DN;CARRILLOREIXACH_HEPATOBLASTOMA_VS_NORMAL_DN;KOYAMA_SEMA3B_TARGETS_UP;LEE_BMP2_TARGETS_UP;MARSON_BOUND_BY_FOXP3_UNSTIMULATED;MEBARKI_HCC_PROGENITOR_FZD8CRD_DN;MILI_PSEUDOPODIA_CHEMOTAXIS_DN;OHGUCHI_LIVER_HNF4A_TARGETS_DN;PEDRIOLI_MIR31_TARGETS_DN;REACTOME_GLYCEROPHOSPHOLIPID_CATABOLISM;REACTOME_METABOLISM_OF_LIPIDS;REACTOME_P…	GO:0006629;GO:0006644;GO:0006650;GO:0006793;GO:0006796;GO:0006807;GO:0008152;GO:0009056;GO:0009395;GO:0009987;GO:0016042;GO:0019637;GO:0034638;GO:0044237;GO:0044238;GO:0044242;GO:0044248;GO:0044255;GO:0046434;GO:0046470;GO:0046475;GO:0046486;GO:0046503;GO:0071704;GO:1901564;GO:1901565;GO:1901575	GO:0003824;GO:0004620;GO:0004622;GO:0016298;GO:0016787;GO:0016788;GO:0052689;GO:0102545	GO:0005783;GO:0005789;GO:0005811;GO:0016020;GO:0031090;GO:0043226;GO:0043227;GO:0043228;GO:0043229;GO:0043231;GO:0043232;GO:0110165	12	12	12	13	13	13	150.49	0	46.282	4904300000	73	37
Map7d1	MAP7 domain-containing protein 1	A2AJI0	A2AJI0	1.0399e+08	3.9664e+07	8.0347e+07	7.6813e+07	5.2601e+07	6.229e+07	6.3169e+07	7.0879e+07	7.7839e+07	7.5904e+07	4.984e+07	5.7105e+07	8.4412e+07	7.7198e+07	7.9237e+07	7.4149e+07	9.642e+07	9.51609e+07	7.942e+07	8.2715e+07	1.0041e+08	1.101e+08	8.6902e+07	-1	cellular component organization;cellular component organization or biogenesis;cellular process;cytoskeleton organization;microtubule cytoskeleton organization;microtubule-based process;organelle organization		cellular anatomical entity;cytoplasm;cytoskeleton;intracellular non-membrane-bounded organelle;intracellular organelle;microtubule cytoskeleton;non-membrane-bounded organelle;organelle;spindle		BILD_HRAS_ONCOGENIC_SIGNATURE;BUFFA_HYPOXIA_METAGENE;CHARAFE_BREAST_CANCER_LUMINAL_VS_MESENCHYMAL_DN;FORTSCHEGGER_PHF8_TARGETS_DN;GRAESSMANN_APOPTOSIS_BY_DOXORUBICIN_UP;HUANG_DASATINIB_SENSITIVITY_UP;IBRAHIM_NRF1_UP;LASTOWSKA_NEUROBLASTOMA_COPY_NUMBER_DN;PHONG_TNF_RESPONSE_VIA_P38_COMPLETE;RICKMAN_TUMOR_DIFFERENTIATED_WELL_VS_POORLY_DN;SCHAEFFER_PROSTATE_DEVELOPMENT_6HR_DN;SWEET_LUNG_CANCER_KRAS_…	GO:0000226;GO:0006996;GO:0007010;GO:0007017;GO:0009987;GO:0016043;GO:0071840		GO:0005737;GO:0005819;GO:0005856;GO:0015630;GO:0043226;GO:0043228;GO:0043229;GO:0043232;GO:0110165	8	8	8	10.3	10.3	10.3	93.275	0	10.101	5036100000	44	38
Chd7	Chromodomain-helicase-DNA-binding protein 7	A2AJK6	A2AJK6	4.3546e+07	3.9183e+07	4.5104e+07	3.8374e+07	4.7676e+07	5.0305e+07	6.7596e+07	5.203e+07	4.1694e+07	6.6365e+07	6.0634e+07	5.7381e+07	6.8326e+07	6.1015e+07	6.4341e+07	5.1659e+07	7.1323e+07	8.6251e+07	6.3784e+07	7.3623e+07	7.7631e+07	7.2703e+07	7.3596e+07	-1	adult behavior;adult heart development;adult locomotory behavior;adult walking behavior;anatomical structure development;anatomical structure morphogenesis;animal organ development;animal organ morphogenesis;aorta development;aorta morphogenesis;appendage development;appendage morphogenesis;aromatic compound biosynthetic process;artery development;artery morphogenesis;atrioventricular canal devel…	adenyl nucleotide binding;adenyl ribonucleotide binding;anion binding;ATP binding;ATP hydrolysis activity;ATP-dependent activity;ATP-dependent activity, acting on DNA;ATP-dependent chromatin remodeler activity;binding;carbohydrate derivative binding;catalytic activity;catalytic activity, acting on a nucleic acid;catalytic activity, acting on DNA;chromatin binding;cis-regulatory region sequence-sp…	cellular anatomical entity;chromatin;intracellular membrane-bounded organelle;intracellular non-membrane-bounded organelle;intracellular organelle;membrane-bounded organelle;non-membrane-bounded organelle;nucleolus;nucleoplasm;nucleus;organelle;protein-containing complex;protein-DNA complex		ALCALAY_AML_BY_NPM1_LOCALIZATION_UP;BILD_E2F3_ONCOGENIC_SIGNATURE;BOQUEST_STEM_CELL_DN;CAIRO_HEPATOBLASTOMA_CLASSES_UP;CHYLA_CBFA2T3_TARGETS_UP;DAVICIONI_MOLECULAR_ARMS_VS_ERMS_UP;DESERT_STEM_CELL_HEPATOCELLULAR_CARCINOMA_SUBCLASS_UP;DING_LUNG_CANCER_EXPRESSION_BY_COPY_NUMBER;FOSTER_TOLERANT_MACROPHAGE_DN;GAVIN_FOXP3_TARGETS_CLUSTER_P4;GEORGES_TARGETS_OF_MIR192_AND_MIR215;GLASS_IGF2BP1_CLIP_TARGE…	GO:0001501;GO:0001568;GO:0001654;GO:0001701;GO:0001775;GO:0001974;GO:0002376;GO:0002521;GO:0002791;GO:0003006;GO:0003007;GO:0003008;GO:0003013;GO:0003221;GO:0003222;GO:0003223;GO:0003226;GO:0006139;GO:0006325;GO:0006338;GO:0006351;GO:0006355;GO:0006357;GO:0006364;GO:0006366;GO:0006396;GO:0006725;GO:0006807;GO:0007275;GO:0007417;GO:0007423;GO:0007507;GO:0007512;GO:0007600;GO:0007605;GO:0007610;GO:…	GO:0000166;GO:0000976;GO:0000977;GO:0000978;GO:0000987;GO:0001067;GO:0003676;GO:0003677;GO:0003682;GO:0003690;GO:0003824;GO:0004386;GO:0005488;GO:0005515;GO:0005524;GO:0008094;GO:0016462;GO:0016787;GO:0016817;GO:0016818;GO:0016887;GO:0017076;GO:0017111;GO:0030554;GO:0032553;GO:0032555;GO:0032559;GO:0035639;GO:0036094;GO:0042393;GO:0043167;GO:0043168;GO:0043565;GO:0044877;GO:0097159;GO:0097367;GO:…	GO:0000785;GO:0005634;GO:0005654;GO:0005730;GO:0032991;GO:0032993;GO:0043226;GO:0043227;GO:0043228;GO:0043229;GO:0043231;GO:0043232;GO:0110165	12	9	9	4.8	3.7	3.7	334.06	0	22.513	5012600000	62	39
Focad	Focadhesin	A2AKG8	A2AKG8		5.9793e+07				8.4585e+07	5.1675e+07	7.6057e+07		5.8452e+07	8.2042e+07	6.5573e+07	6.9052e+07			4.0817e+07				4.3746e+07	4.9896e+07	4.8514e+07		-1	biological regulation;regulation of biological process;regulation of biosynthetic process;regulation of cellular biosynthetic process;regulation of cellular metabolic process;regulation of cellular process;regulation of gene expression;regulation of macromolecule biosynthetic process;regulation of macromolecule metabolic process;regulation of metabolic process;regulation of post-transcriptional g…		anchoring junction;cell junction;cell-substrate junction;cellular anatomical entity;cytosol;focal adhesion		ACEVEDO_LIVER_CANCER_UP;AGUIRRE_PANCREATIC_CANCER_COPY_NUMBER_DN;BAKKER_FOXO3_TARGETS_DN;BUYTAERT_PHOTODYNAMIC_THERAPY_STRESS_DN;CAIRO_HEPATOBLASTOMA_CLASSES_UP;DODD_NASOPHARYNGEAL_CARCINOMA_UP;GOBERT_OLIGODENDROCYTE_DIFFERENTIATION_DN;GRADE_COLON_VS_RECTAL_CANCER_UP;HOLLMANN_APOPTOSIS_VIA_CD40_DN;WANG_SMARCE1_TARGETS_DN;YAUCH_HEDGEHOG_SIGNALING_PARACRINE_DN	GO:0009889;GO:0010468;GO:0010556;GO:0019222;GO:0031323;GO:0031326;GO:0050789;GO:0050794;GO:0060147;GO:0060255;GO:0065007		GO:0005829;GO:0005925;GO:0030054;GO:0030055;GO:0070161;GO:0110165	2	2	2	1.9	1.9	1.9	198.95	0	6.1214	1560899999.9999998	18	40
Setx	Probable helicase senataxin	A2AKX3	A2AKX3	2.462e+07	2.4179e+07	2.4805e+07	2.301e+07	1.6844e+07	1.7542e+07	2.3229e+07				2.1967e+07			2.3328e+07	2.6063e+07	1.643e+07		1.7262e+07		1.6331e+07				-1	anatomical structure development;aromatic compound biosynthetic process;biological regulation;biosynthetic process;cell differentiation;cell surface receptor signaling pathway;cellular aromatic compound metabolic process;cellular biosynthetic process;cellular component assembly;cellular component organization;cellular component organization or biogenesis;cellular developmental process;cellular me…	adenyl nucleotide binding;adenyl ribonucleotide binding;anion binding;ATP binding;ATP-dependent activity;binding;carbohydrate derivative binding;catalytic activity;catalytic activity, acting on a nucleic acid;DNA binding;double-stranded DNA binding;helicase activity;heterocyclic compound binding;hydrolase activity;identical protein binding;ion binding;nucleic acid binding;nucleoside phosphate bin…	axon;cell projection;cellular anatomical entity;chromosomal region;chromosome;chromosome, telomeric region;cytoplasm;growth cone;intercellular bridge;intracellular membrane-bounded organelle;intracellular non-membrane-bounded organelle;intracellular organelle;membrane-bounded organelle;neuron projection;non-membrane-bounded organelle;nuclear body;nuclear chromosome;nucleolus;nucleoplasm;nucleus;o…		ALONSO_METASTASIS_NEURAL_UP;BROWNE_HCMV_INFECTION_10HR_DN;DACOSTA_UV_RESPONSE_VIA_ERCC3_DN;FULCHER_INFLAMMATORY_RESPONSE_LECTIN_VS_LPS_DN;GROSS_HYPOXIA_VIA_HIF1A_DN;GRYDER_PAX3FOXO1_ENHANCERS_IN_TADS;GRYDER_PAX3FOXO1_TOP_ENHANCERS;HAMAI_APOPTOSIS_VIA_TRAIL_UP;HAN_SATB1_TARGETS_UP;LINDGREN_BLADDER_CANCER_CLUSTER_2A_DN;LINDGREN_BLADDER_CANCER_WITH_LOH_IN_CHR9Q;SHEN_SMARCA2_TARGETS_UP;TONKS_TARGETS_…	GO:0000165;GO:0000302;GO:0003006;GO:0006139;GO:0006259;GO:0006281;GO:0006302;GO:0006310;GO:0006353;GO:0006355;GO:0006357;GO:0006369;GO:0006376;GO:0006725;GO:0006807;GO:0006950;GO:0006974;GO:0006979;GO:0007165;GO:0007166;GO:0007167;GO:0007169;GO:0007276;GO:0007283;GO:0007399;GO:0007623;GO:0008152;GO:0008543;GO:0009058;GO:0009059;GO:0009719;GO:0009889;GO:0009891;GO:0009893;GO:0009987;GO:0010033;GO:…	GO:0000166;GO:0000976;GO:0001067;GO:0001147;GO:0003676;GO:0003677;GO:0003690;GO:0003723;GO:0003824;GO:0004386;GO:0005488;GO:0005515;GO:0005524;GO:0016787;GO:0017076;GO:0030554;GO:0032553;GO:0032555;GO:0032559;GO:0035639;GO:0036094;GO:0042802;GO:0043167;GO:0043168;GO:0043565;GO:0097159;GO:0097367;GO:0140640;GO:0140657;GO:1901265;GO:1901363;GO:1990837	GO:0000228;GO:0000781;GO:0005634;GO:0005654;GO:0005694;GO:0005730;GO:0005737;GO:0016604;GO:0030424;GO:0030426;GO:0030427;GO:0042995;GO:0043005;GO:0043226;GO:0043227;GO:0043228;GO:0043229;GO:0043231;GO:0043232;GO:0045171;GO:0098687;GO:0110165;GO:0120025	3	3	3	1.8	1.8	1.8	297.59	0.00049108	3.0581	489530000	17	41
Cntrl	Centriolin	A2AL36	A2AL36	3.4979e+07	5.4193e+07	3.6636e+07	3.5945e+07	5.2396e+07	4.9149e+07	6.3333e+07	3.8259e+07	5.3069e+07	5.5598e+07	4.1949e+07	5.1319e+07	1.025e+08	1.3508e+08	1.281e+08		8.4229e+07			5.6736e+07	7.824e+07	4.4679e+07		-1	anatomical structure development;animal organ development;aorta development;artery development;asymmetric cell division;asymmetric stem cell division;axoneme assembly;blood vessel development;cardiac septum development;cell cycle;cell division;cellular component assembly;cellular component organization;cellular component organization or biogenesis;cellular process;cellular process involved in rep…	binding;dynein complex binding;protein-containing complex binding	axoneme;cellular anatomical entity;centriolar satellite;centriolar subdistal appendage;centrosome;cytosol;Flemming body;intracellular non-membrane-bounded organelle;intracellular organelle;intracellular protein-containing complex;meiotic spindle;meiotic spindle pole;microtubule organizing center;mitotic spindle pole;non-membrane-bounded organelle;organelle;perinuclear region of cytoplasm;protein-…		ACEVEDO_LIVER_CANCER_WITH_H3K27ME3_DN;AMUNDSON_RESPONSE_TO_ARSENITE;CREIGHTON_ENDOCRINE_THERAPY_RESISTANCE_2;GABRIELY_MIR21_TARGETS;GAVIN_FOXP3_TARGETS_CLUSTER_T7;GINESTIER_BREAST_CANCER_20Q13_AMPLIFICATION_DN;GRAESSMANN_APOPTOSIS_BY_DOXORUBICIN_UP;GRAESSMANN_RESPONSE_TO_MC_AND_DOXORUBICIN_UP;GRESHOCK_CANCER_COPY_NUMBER_UP;KIM_MYCL1_AMPLIFICATION_TARGETS_DN;LINDGREN_BLADDER_CANCER_WITH_LOH_IN_CHR…	GO:0000226;GO:0001568;GO:0001578;GO:0001822;GO:0003279;GO:0003281;GO:0006996;GO:0007010;GO:0007017;GO:0007049;GO:0008356;GO:0009987;GO:0016043;GO:0017145;GO:0022412;GO:0022414;GO:0022607;GO:0032502;GO:0035082;GO:0035904;GO:0042078;GO:0048132;GO:0048513;GO:0048856;GO:0051301;GO:0060840;GO:0060976;GO:0071840;GO:0098722;GO:0098728	GO:0005488;GO:0044877;GO:0070840	GO:0000922;GO:0005813;GO:0005815;GO:0005819;GO:0005829;GO:0005930;GO:0032991;GO:0034451;GO:0043226;GO:0043228;GO:0043229;GO:0043232;GO:0048471;GO:0072687;GO:0090543;GO:0090619;GO:0097431;GO:0110165;GO:0120103;GO:0140535	4	4	4	2.4	2.4	2.4	268.88	0	11.795	2422200000	35	42
Dnajc25	DnaJ homolog subfamily C member 25	A2ALW5	A2ALW5															6.2415e+07	6.436e+07	6.5996e+07		6.211e+07	5.725e+07				-1	cellular process;protein folding		cellular anatomical entity;endoplasmic reticulum membrane;membrane;organelle membrane		CARRILLOREIXACH_HEPATOBLASTOMA_VS_NORMAL_DN;KOINUMA_TARGETS_OF_SMAD2_OR_SMAD3	GO:0006457;GO:0009987		GO:0005789;GO:0016020;GO:0031090;GO:0110165	1	1	1	3.9	3.9	3.9	41.937	0.0012778	2.5429	1538799999.9999998	24	43
Mllt3	Protein AF-9	A2AM29	A2AM29	7.5706e+07	6.2286e+07	8.10839e+07	7.021e+07	7.4279e+07	2.7983e+07	1.1583e+08	5.8254e+07	9.70041e+07	7.0701e+07	7.0009e+07	5.0987e+07	9.4569e+07	1.0976e+08	1.0038e+08	8.6186e+07	1.3775e+08	1.2628e+08	7.258e+07	1.3743e+08	8.2573e+07	8.1398e+07	1.4153e+08	-1	anterior/posterior pattern specification;biological regulation;biosynthetic process;cell differentiation;cellular biosynthetic process;cellular developmental process;cellular metabolic process;cellular process;developmental process;gene expression;hematopoietic progenitor cell differentiation;hematopoietic stem cell differentiation;macromolecule biosynthetic process;macromolecule metabolic proces…	acetylation-dependent protein binding;binding;chromatin binding;DNA binding;histone binding;lysine-acetylated histone binding;modification-dependent protein binding;molecular adaptor activity;nucleic acid binding;organic cyclic compound binding;protein binding;protein-containing complex binding	cellular anatomical entity;chromosome;cytosol;intracellular membrane-bounded organelle;intracellular non-membrane-bounded organelle;intracellular organelle;membrane-bounded organelle;non-membrane-bounded organelle;nuclear protein-containing complex;nucleoplasm;nucleus;organelle;protein-containing complex;transcription elongation factor complex		ACEVEDO_LIVER_CANCER_DN;ACEVEDO_LIVER_CANCER_WITH_H3K27ME3_UP;ACEVEDO_NORMAL_TISSUE_ADJACENT_TO_LIVER_TUMOR_DN;ALCALAY_AML_BY_NPM1_LOCALIZATION_DN;BENPORATH_EED_TARGETS;BENPORATH_ES_WITH_H3K27ME3;BENPORATH_PRC2_TARGETS;BENPORATH_SUZ12_TARGETS;CASORELLI_ACUTE_PROMYELOCYTIC_LEUKEMIA_DN;CONCANNON_APOPTOSIS_BY_EPOXOMICIN_DN;DIAZ_CHRONIC_MYELOGENOUS_LEUKEMIA_UP;EPPERT_HSC_R;FOSTER_KDM1A_TARGETS_UP;GOB…	GO:0002244;GO:0003002;GO:0006355;GO:0007379;GO:0007389;GO:0008152;GO:0009058;GO:0009059;GO:0009889;GO:0009891;GO:0009893;GO:0009952;GO:0009966;GO:0009967;GO:0009968;GO:0009987;GO:0010467;GO:0010468;GO:0010556;GO:0010557;GO:0010604;GO:0010646;GO:0010647;GO:0010648;GO:0019219;GO:0019222;GO:0023051;GO:0023056;GO:0023057;GO:0030111;GO:0030154;GO:0030177;GO:0030178;GO:0031323;GO:0031325;GO:0031326;GO:…	GO:0003676;GO:0003677;GO:0003682;GO:0005488;GO:0005515;GO:0042393;GO:0044877;GO:0060090;GO:0070577;GO:0097159;GO:0140030;GO:0140033	GO:0005634;GO:0005654;GO:0005694;GO:0005829;GO:0008023;GO:0032991;GO:0043226;GO:0043227;GO:0043228;GO:0043229;GO:0043231;GO:0043232;GO:0110165;GO:0140513	4	4	4	10	10	10	63.375	0.00034194	3.8394	2887500000	26	44
Ubr4	E3 ubiquitin-protein ligase UBR4	A2AN08	A2AN08	7.6906e+08	7.3485e+08	8.5272e+08	7.5297e+08	8.6641e+08	7.039e+08	7.9092e+08	7.1369e+08	7.6178e+08	7.2394e+08	9.4014e+08	8.5883e+08	5.9382e+08	5.7418e+08	5.644e+08	4.8976e+08	5.04e+08	3.2506e+08	5.5744e+08	4.054e+08	4.8364e+08	6.5451e+08	4.5972e+08	-1	biological regulation;catabolic process;macromolecule catabolic process;macromolecule metabolic process;macromolecule modification;metabolic process;modification-dependent macromolecule catabolic process;modification-dependent protein catabolic process;negative regulation of biological process;negative regulation of biosynthetic process;negative regulation of cellular biosynthetic process;negativ…	acyltransferase activity;aminoacyltransferase activity;binding;calmodulin binding;catalytic activity;catalytic activity, acting on a protein;cation binding;ion binding;metal ion binding;protein binding;transferase activity;transition metal ion binding;ubiquitin protein ligase activity;ubiquitin-like protein ligase activity;ubiquitin-like protein transferase activity;ubiquitin-protein transferase …	cellular anatomical entity;centrosome;cytosol;membrane;microtubule organizing center;nucleoplasm		CAFFAREL_RESPONSE_TO_THC_24HR_5_DN;CAFFAREL_RESPONSE_TO_THC_UP;CONCANNON_APOPTOSIS_BY_EPOXOMICIN_UP;FULCHER_INFLAMMATORY_RESPONSE_LECTIN_VS_LPS_UP;GAL_LEUKEMIC_STEM_CELL_UP;GRADE_COLON_AND_RECTAL_CANCER_UP;HOUNKPE_HOUSEKEEPING_GENES;LASTOWSKA_NEUROBLASTOMA_COPY_NUMBER_DN;LINDGREN_BLADDER_CANCER_HIGH_RECURRENCE;MARIADASON_REGULATED_BY_HISTONE_ACETYLATION_UP;NGUYEN_NOTCH1_TARGETS_DN;REACTOME_ADAPTI…	GO:0006508;GO:0006511;GO:0006807;GO:0008152;GO:0009056;GO:0009057;GO:0009889;GO:0009890;GO:0009892;GO:0010565;GO:0016567;GO:0019216;GO:0019217;GO:0019222;GO:0019538;GO:0019941;GO:0031323;GO:0031324;GO:0031326;GO:0031327;GO:0032446;GO:0036211;GO:0042304;GO:0043170;GO:0043412;GO:0043632;GO:0043687;GO:0044238;GO:0045717;GO:0045833;GO:0045922;GO:0046890;GO:0048519;GO:0048523;GO:0050789;GO:0050794;GO:…	GO:0003824;GO:0004842;GO:0005488;GO:0005515;GO:0005516;GO:0008270;GO:0016740;GO:0016746;GO:0016755;GO:0019787;GO:0043167;GO:0043169;GO:0046872;GO:0046914;GO:0061630;GO:0061659;GO:0140096	GO:0005654;GO:0005813;GO:0005815;GO:0005829;GO:0016020;GO:0110165	51	51	51	13.3	13.3	13.3	572.28	0	323.31	58068000000	418	45
Tpx2	Targeting protein for Xklp2	A2APB8	A2APB8	3.0254e+08	2.7764e+08	2.8381e+08	3.2316e+08	2.3875e+08	2.8844e+08	2.414e+08	2.8642e+08	2.9674e+08	2.7328e+08	2.5318e+08	3.0282e+08	5.8763e+08	5.6524e+08	6.9844e+08	5.9495e+08	6.2495e+08	8.0427e+08	5.3273e+08	7.8639e+08	6.5569e+08	5.5123e+08	7.6324e+08	-1	activation of protein kinase activity;apoptotic process;biological regulation;cell cycle process;cell death;cell division;cellular component assembly;cellular component organization;cellular component organization or biogenesis;cellular process;cytoskeleton organization;microtubule cytoskeleton organization;microtubule cytoskeleton organization involved in mitosis;microtubule nucleation;microtubu…	binding;enzyme binding;importin-alpha family protein binding;kinase binding;protein binding;protein kinase binding	aster;axon hillock;cellular anatomical entity;cytoplasm;cytoskeleton;intercellular bridge;intracellular membrane-bounded organelle;intracellular non-membrane-bounded organelle;intracellular organelle;membrane-bounded organelle;microtubule;microtubule cytoskeleton;mitotic spindle;non-membrane-bounded organelle;nucleoplasm;nucleus;organelle;polymeric cytoskeletal fiber;spindle;spindle pole;supramol…		ALCALAY_AML_BY_NPM1_LOCALIZATION_DN;ANDERSEN_CHOLANGIOCARCINOMA_CLASS2;BASAKI_YBX1_TARGETS_UP;BASSO_B_LYMPHOCYTE_NETWORK;BENPORATH_CYCLING_GENES;BENPORATH_NANOG_TARGETS;BHATTACHARYA_EMBRYONIC_STEM_CELL;BIDUS_METASTASIS_UP;BIOCARTA_RANMS_PATHWAY;BLUM_RESPONSE_TO_SALIRASIB_DN;BOQUEST_STEM_CELL_CULTURED_VS_FRESH_UP;BORCZUK_MALIGNANT_MESOTHELIOMA_UP;BROWNE_HCMV_INFECTION_8HR_DN;CAIRO_HEPATOBLASTOMA_C…	GO:0000226;GO:0001932;GO:0001934;GO:0006915;GO:0006996;GO:0007010;GO:0007017;GO:0007020;GO:0007026;GO:0007051;GO:0007052;GO:0008219;GO:0009893;GO:0009987;GO:0010562;GO:0010564;GO:0010604;GO:0010639;GO:0012501;GO:0016043;GO:0019220;GO:0019222;GO:0022402;GO:0022607;GO:0031110;GO:0031111;GO:0031114;GO:0031323;GO:0031325;GO:0031399;GO:0031401;GO:0032147;GO:0032886;GO:0033043;GO:0033674;GO:0042325;GO:…	GO:0005488;GO:0005515;GO:0019899;GO:0019900;GO:0019901;GO:0061676	GO:0000922;GO:0005634;GO:0005654;GO:0005737;GO:0005818;GO:0005819;GO:0005856;GO:0005874;GO:0015630;GO:0043203;GO:0043226;GO:0043227;GO:0043228;GO:0043229;GO:0043231;GO:0043232;GO:0045171;GO:0072686;GO:0099080;GO:0099081;GO:0099512;GO:0099513;GO:0110165	25	25	25	35.3	35.3	35.3	85.893	0	135.96	54207000000	327	46
Fmnl2	Formin-like protein 2	A2APV2	A2APV2		2.2532e+07	2.0652e+07	2.4135e+07	2.5879e+07		2.8081e+07	2.9323e+07		1.8452e+07	1.7561e+07	2.0366e+07	2.1487e+07	1.9896e+07	1.8914e+07	2.0333e+07	1.8568e+07	2.0618e+07	3.2406e+07	2.8697e+07	2.5329e+07	2.4052e+07	3.5141e+07	-1	actin cytoskeleton organization;actin filament-based process;biological regulation;cell migration;cell motility;cellular component organization;cellular component organization or biogenesis;cellular process;cortical actin cytoskeleton organization;cortical cytoskeleton organization;cytoskeleton organization;organelle organization;regulation of anatomical structure morphogenesis;regulation of biol…	actin binding;actin filament binding;binding;cytoskeletal protein binding;enzyme binding;GTPase binding;protein binding;protein-containing complex binding;small GTPase binding	cellular anatomical entity;cytosol		CARRILLOREIXACH_HEPATOBLASTOMA_VS_NORMAL_HYPOMETHYLATED_AND_UP;CARRILLOREIXACH_HEPATOBLASTOMA_VS_NORMAL_UP;CHARAFE_BREAST_CANCER_LUMINAL_VS_BASAL_DN;CHARAFE_BREAST_CANCER_LUMINAL_VS_MESENCHYMAL_DN;CHIANG_LIVER_CANCER_SUBCLASS_PROLIFERATION_UP;CUI_TCF21_TARGETS_2_DN;DODD_NASOPHARYNGEAL_CARCINOMA_DN;FOSTER_TOLERANT_MACROPHAGE_DN;FULCHER_INFLAMMATORY_RESPONSE_LECTIN_VS_LPS_UP;GOBERT_OLIGODENDROCYTE_…	GO:0006996;GO:0007010;GO:0008360;GO:0009987;GO:0016043;GO:0016477;GO:0022603;GO:0022604;GO:0030029;GO:0030036;GO:0030865;GO:0030866;GO:0048870;GO:0050789;GO:0050793;GO:0065007;GO:0065008;GO:0071840	GO:0003779;GO:0005488;GO:0005515;GO:0008092;GO:0019899;GO:0031267;GO:0044877;GO:0051015;GO:0051020	GO:0005829;GO:0110165	10	4	3	8.2	3.4	2.7	123.1	0.00049012	3.0308	785280000	29	47
Ndufaf5	Arginine-hydroxylase NDUFAF5, mitochondrial	A2APY7	A2APY7	5.8824e+07	7.7035e+07	5.2302e+07		3.0025e+07	6.0504e+07		8.3607e+07	6.5906e+07	5.4737e+07	6.3452e+07		1.1469e+08	1.1955e+08	1.3234e+08	1.6113e+08	1.2902e+08	1.6663e+08	9.2349e+07	1.5095e+08	1.224e+08	9.4912e+07	1.5462e+08	-1	cellular component assembly;cellular component organization;cellular component organization or biogenesis;cellular process;macromolecule metabolic process;macromolecule modification;metabolic process;methylation;mitochondrial respiratory chain complex assembly;mitochondrial respiratory chain complex I assembly;NADH dehydrogenase complex assembly;nitrogen compound metabolic process;organic substan…	catalytic activity;methyltransferase activity;oxidoreductase activity;S-adenosylmethionine-dependent methyltransferase activity;transferase activity;transferase activity, transferring one-carbon groups	cellular anatomical entity;intracellular membrane-bounded organelle;intracellular organelle;lumenal side of membrane;matrix side of mitochondrial inner membrane;membrane-bounded organelle;mitochondrion;organelle;side of membrane		DODD_NASOPHARYNGEAL_CARCINOMA_DN;KEGG_MEDICUS_REFERENCE_MITOCHONDRIAL_COMPLEX_UCP1_IN_THERMOGENESIS;OISHI_CHOLANGIOMA_STEM_CELL_LIKE_UP;REACTOME_COMPLEX_I_BIOGENESIS;REACTOME_RESPIRATORY_ELECTRON_TRANSPORT;REACTOME_RESPIRATORY_ELECTRON_TRANSPORT_ATP_SYNTHESIS_BY_CHEMIOSMOTIC_COUPLING_AND_HEAT_PRODUCTION_BY_UNCOUPLING_PROTEINS;REACTOME_THE_CITRIC_ACID_TCA_CYCLE_AND_RESPIRATORY_ELECTRON_TRANSPORT;W…	GO:0006807;GO:0008152;GO:0009987;GO:0010257;GO:0016043;GO:0018193;GO:0018195;GO:0019538;GO:0022607;GO:0030961;GO:0032259;GO:0032981;GO:0033108;GO:0036211;GO:0043170;GO:0043412;GO:0043933;GO:0044238;GO:0065003;GO:0071704;GO:0071840;GO:1901564	GO:0003824;GO:0008168;GO:0008757;GO:0016491;GO:0016740;GO:0016741	GO:0005739;GO:0043226;GO:0043227;GO:0043229;GO:0043231;GO:0098552;GO:0098576;GO:0099617;GO:0110165	4	4	4	16	16	16	38.404	0	15.444	3723099999.9999995	50	48
Rtf1	RNA polymerase-associated protein RTF1 homolog	A2AQ19	A2AQ19	8.84349e+07	8.3693e+07	7.8465e+07	8.642e+07	8.43201e+07	9.4438e+07	6.4936e+07	1.0117e+08	6.2648e+07	7.2728e+07	4.9686e+07	7.1132e+07	8.8558e+07	8.4873e+07	7.4538e+07	4.9783e+07	8.2508e+07	1.031e+08	7.2598e+07	7.604e+07	7.3412e+07	7.1021e+07	6.9624e+07	-1	aromatic compound biosynthetic process;biological regulation;biosynthetic process;blastocyst growth;cell fate commitment;cell fate commitment involved in formation of primary germ layer;cell surface receptor signaling pathway;cellular aromatic compound metabolic process;cellular biosynthetic process;cellular developmental process;cellular metabolic process;cellular nitrogen compound biosynthetic …	basal RNA polymerase II transcription machinery binding;basal transcription machinery binding;binding;DNA binding;enzyme binding;nucleic acid binding;organic cyclic compound binding;phosphoprotein binding;phosphoserine residue binding;protein binding;protein phosphorylated amino acid binding;RNA polymerase binding;RNA polymerase core enzyme binding;RNA polymerase II C-terminal domain binding;RNA …	Cdc73/Paf1 complex;cellular anatomical entity;intracellular non-membrane-bounded organelle;intracellular organelle;non-membrane-bounded organelle;nuclear protein-containing complex;nucleolus;organelle;protein-containing complex;transcription elongation factor complex		DOUGLAS_BMI1_TARGETS_UP;FORTSCHEGGER_PHF8_TARGETS_DN;GABRIELY_MIR21_TARGETS;HOUNKPE_HOUSEKEEPING_GENES;KAYO_AGING_MUSCLE_DN;KIM_ALL_DISORDERS_CALB1_CORR_UP;MARTORIATI_MDM4_TARGETS_FETAL_LIVER_DN;NICK_RESPONSE_TO_PROC_TREATMENT_DN;REACTOME_E3_UBIQUITIN_LIGASES_UBIQUITINATE_TARGET_PROTEINS;REACTOME_FORMATION_OF_RNA_POL_II_ELONGATION_COMPLEX;REACTOME_POST_TRANSLATIONAL_PROTEIN_MODIFICATION;REACTOME_…	GO:0000122;GO:0001711;GO:0001832;GO:0006139;GO:0006354;GO:0006355;GO:0006357;GO:0006368;GO:0006725;GO:0006807;GO:0007165;GO:0007166;GO:0008152;GO:0009058;GO:0009059;GO:0009889;GO:0009890;GO:0009892;GO:0009987;GO:0010468;GO:0010556;GO:0010558;GO:0010605;GO:0016055;GO:0016070;GO:0018130;GO:0019219;GO:0019222;GO:0019438;GO:0019827;GO:0031323;GO:0031324;GO:0031326;GO:0031327;GO:0032501;GO:0032502;GO:…	GO:0000993;GO:0001098;GO:0001099;GO:0003676;GO:0003677;GO:0003697;GO:0005488;GO:0005515;GO:0019899;GO:0043175;GO:0045309;GO:0050815;GO:0051219;GO:0070063;GO:0097159;GO:0099122;GO:1990269	GO:0005730;GO:0008023;GO:0016593;GO:0032991;GO:0043226;GO:0043228;GO:0043229;GO:0043232;GO:0110165;GO:0140513	6	6	6	8.8	8.8	8.8	80.796	0	96.266	4137499999.9999995	64	50
Myh7b	Myosin-7B	A2AQP0	A2AQP0	8.7148e+07	1.5541e+08	1.8988e+08	1.9479e+08	1.4803e+08	1.3486e+08	2.1389e+08	1.7017e+08	1.2823e+08	1.3183e+08	1.2467e+08	1.406e+08		2.2149e+08	1.2112e+08		1.3961e+08	1.5102e+08	2.1156e+08	3.8121e+07	1.4626e+08		1.6e+08	-1	biological regulation;calcium ion homeostasis;cellular homeostasis;chemical homeostasis;homeostatic process;inorganic ion homeostasis;intracellular calcium ion homeostasis;intracellular chemical homeostasis;intracellular monoatomic cation homeostasis;intracellular monoatomic ion homeostasis;monoatomic cation homeostasis;monoatomic ion homeostasis;regulation of actin filament-based movement;regula…	actin binding;actin filament binding;adenyl nucleotide binding;adenyl ribonucleotide binding;anion binding;ATP binding;ATP-dependent activity;binding;carbohydrate derivative binding;cytoskeletal motor activity;cytoskeletal protein binding;heterocyclic compound binding;ion binding;microfilament motor activity;nucleoside phosphate binding;nucleotide binding;organic cyclic compound binding;protein b…	cardiac myofibril;cellular anatomical entity;contractile fiber;cytoplasm;intracellular non-membrane-bounded organelle;intracellular organelle;membrane;myofibril;myosin complex;myosin filament;myosin II complex;non-membrane-bounded organelle;organelle;protein-containing complex;supramolecular complex;supramolecular fiber;supramolecular polymer	Tight junction;Viral myocarditis	KEGG_TIGHT_JUNCTION;KEGG_VIRAL_MYOCARDITIS;NIKOLSKY_BREAST_CANCER_20Q11_AMPLICON;NIKOLSKY_MUTATED_AND_AMPLIFIED_IN_BREAST_CANCER;PILON_KLF1_TARGETS_UP	GO:0006873;GO:0006874;GO:0006937;GO:0006942;GO:0008016;GO:0009966;GO:0010646;GO:0019725;GO:0023051;GO:0030003;GO:0032970;GO:0042592;GO:0044057;GO:0048583;GO:0048878;GO:0050789;GO:0050794;GO:0050801;GO:0050848;GO:0051239;GO:0051480;GO:0055074;GO:0055080;GO:0055082;GO:0055117;GO:0065007;GO:0086004;GO:0090257;GO:0098771;GO:1902531;GO:1903115;GO:1903522;GO:1905289	GO:0000146;GO:0000166;GO:0003774;GO:0003779;GO:0005488;GO:0005515;GO:0005524;GO:0008092;GO:0017076;GO:0030554;GO:0032553;GO:0032555;GO:0032559;GO:0035639;GO:0036094;GO:0043167;GO:0043168;GO:0044877;GO:0051015;GO:0097159;GO:0097367;GO:0140657;GO:1901265;GO:1901363	GO:0005737;GO:0016020;GO:0016459;GO:0016460;GO:0030016;GO:0032982;GO:0032991;GO:0043226;GO:0043228;GO:0043229;GO:0043232;GO:0043292;GO:0097512;GO:0099080;GO:0099081;GO:0099512;GO:0110165	8	7	7	4.9	4.4	4.4	221.49	0	20.093	4756400000	21	52
Ppig	Peptidyl-prolyl cis-trans isomerase G	A2AR02	A2AR02	2.6953e+08	2.279e+08	2.3667e+08	2.4904e+08	2.2232e+08	2.7604e+08	2.6335e+08	3.0544e+08	2.5311e+08	2.7048e+08	2.4747e+08	2.5906e+08	2.9313e+08	3.0656e+08	2.8561e+08	3.1585e+08	3.107e+08	4.2042e+08	3.5298e+08	4.3878e+08	2.8902e+08	3.1611e+08	3.7473e+08	-1	cellular process;macromolecule metabolic process;macromolecule modification;metabolic process;nitrogen compound metabolic process;organic substance metabolic process;organonitrogen compound metabolic process;peptidyl-amino acid modification;peptidyl-proline modification;primary metabolic process;protein folding;protein metabolic process;protein modification process;protein peptidyl-prolyl isomeri…	amide binding;binding;catalytic activity;catalytic activity, acting on a protein;cis-trans isomerase activity;cyclosporin A binding;isomerase activity;peptide binding;peptidyl-prolyl cis-trans isomerase activity	cellular anatomical entity;cytoplasm;cytosol;intracellular membrane-bounded organelle;intracellular organelle;membrane-bounded organelle;nuclear body;nuclear matrix;nuclear speck;nucleus;organelle		ACEVEDO_LIVER_TUMOR_VS_NORMAL_ADJACENT_TISSUE_DN;BLALOCK_ALZHEIMERS_DISEASE_INCIPIENT_UP;BLALOCK_ALZHEIMERS_DISEASE_UP;CHEN_HOXA5_TARGETS_9HR_UP;CHICAS_RB1_TARGETS_GROWING;ENK_UV_RESPONSE_KERATINOCYTE_DN;EPPERT_LSC_R;GARY_CD5_TARGETS_DN;GAUSSMANN_MLL_AF4_FUSION_TARGETS_E_UP;GRUETZMANN_PANCREATIC_CANCER_UP;HAMAI_APOPTOSIS_VIA_TRAIL_UP;KIM_WT1_TARGETS_12HR_DN;KIM_WT1_TARGETS_DN;LEE_METASTASIS_AND_R…	GO:0000413;GO:0006457;GO:0006807;GO:0008152;GO:0009987;GO:0018193;GO:0018208;GO:0019538;GO:0036211;GO:0043170;GO:0043412;GO:0044238;GO:0071704;GO:1901564	GO:0003755;GO:0003824;GO:0005488;GO:0016018;GO:0016853;GO:0016859;GO:0033218;GO:0042277;GO:0140096	GO:0005634;GO:0005737;GO:0005829;GO:0016363;GO:0016604;GO:0016607;GO:0043226;GO:0043227;GO:0043229;GO:0043231;GO:0110165	8	8	8	13.7	13.7	13.7	88.324	0	117.47	19716000000	167	53
Itga8	Integrin alpha-8;Integrin alpha-8 heavy chain;Integrin alpha-8 light chain	A2ARA8	A2ARA8																		2.5483e+07	1.7599e+07					-1	anatomical structure development;anatomical structure morphogenesis;animal organ development;behavior;biological regulation;cell adhesion;cell adhesion mediated by integrin;cell differentiation;cell projection organization;cell surface receptor signaling pathway;cell-cell adhesion;cell-matrix adhesion;cell-substrate adhesion;cellular component organization;cellular component organization or bioge…	binding;cation binding;cell adhesion molecule binding;integrin binding;ion binding;metal ion binding;protein binding;protein-containing complex binding;signaling receptor binding	apical part of cell;cell junction;cell projection membrane;cell surface;cellular anatomical entity;dendritic spine membrane;endoplasmic reticulum;external side of plasma membrane;glutamatergic synapse;integrin complex;intracellular membrane-bounded organelle;intracellular organelle;leading edge membrane;membrane;membrane protein complex;membrane-bounded organelle;neuron projection membrane;organe…	Arrhythmogenic right ventricular cardiomyopathy (ARVC);Cell adhesion molecules (CAMs);Dilated cardiomyopathy;ECM-receptor interaction;Focal adhesion;Hypertrophic cardiomyopathy (HCM);Regulation of actin cytoskeleton	ACEVEDO_METHYLATED_IN_LIVER_CANCER_DN;BOQUEST_STEM_CELL_UP;CAIRO_HEPATOBLASTOMA_CLASSES_DN;CAIRO_LIVER_DEVELOPMENT_UP;CARRILLOREIXACH_HEPATOBLASTOMA_VS_NORMAL_HYPOMETHYLATED_AND_UP;CUI_TCF21_TARGETS_2_DN;DAVIES_MULTIPLE_MYELOMA_VS_MGUS_UP;HAEGERSTRAND_RESPONSE_TO_IMATINIB;KEGG_ARRHYTHMOGENIC_RIGHT_VENTRICULAR_CARDIOMYOPATHY_ARVC;KEGG_CELL_ADHESION_MOLECULES_CAMS;KEGG_DILATED_CARDIOMYOPATHY;KEGG_E…	GO:0001656;GO:0001822;GO:0003008;GO:0006355;GO:0006357;GO:0007155;GO:0007160;GO:0007165;GO:0007166;GO:0007167;GO:0007178;GO:0007179;GO:0007229;GO:0007399;GO:0007610;GO:0007611;GO:0007613;GO:0008104;GO:0009653;GO:0009888;GO:0009889;GO:0009891;GO:0009893;GO:0009966;GO:0009967;GO:0009987;GO:0010468;GO:0010556;GO:0010557;GO:0010604;GO:0010646;GO:0010647;GO:0016043;GO:0017015;GO:0019219;GO:0019222;GO:…	GO:0005102;GO:0005178;GO:0005488;GO:0005515;GO:0043167;GO:0043169;GO:0044877;GO:0046872;GO:0050839	GO:0005783;GO:0005886;GO:0008305;GO:0009897;GO:0009986;GO:0016020;GO:0030054;GO:0031253;GO:0031256;GO:0032589;GO:0032591;GO:0032991;GO:0043204;GO:0043226;GO:0043227;GO:0043229;GO:0043231;GO:0043235;GO:0045177;GO:0045202;GO:0097060;GO:0098552;GO:0098590;GO:0098636;GO:0098796;GO:0098797;GO:0098802;GO:0098839;GO:0098978;GO:0099634;GO:0110165	2	2	2	2.4	2.4	2.4	117.55	0.0028143	2.1476	296000000	4	54
Itpripl1	Inositol 1,4,5-trisphosphate receptor-interacting protein-like 1	A2ASA8	A2ASA8			1.4032e+07	1.2928e+07	1.3795e+07	1.3647e+07		1.3531e+07		1.3264e+07	1.0862e+07	1.5365e+07					1.4119e+07		1.2018e+07			1.591e+07		-1			cellular anatomical entity;membrane		MARTENS_TRETINOIN_RESPONSE_UP;WP_2Q11_2_COPY_NUMBER_VARIATION_SYNDROME			GO:0016020;GO:0110165	2	2	2	3.7	3.7	3.7	62.216	0.0020456	2.2602	453290000	23	56
Ttn	Titin	A2ASS6	A2ASS6	5.9988e+08	6.0493e+08	5.0285e+08	4.6423e+08	4.6899e+08	3.0486e+08	4.9692e+08	6.3057e+08	5.2881e+08	5.4204e+08	3.3495e+08	3.3517e+08	8.2817e+08	7.3478e+08	7.5207e+08	4.4433e+08	6.0026e+08	6.0194e+08	4.2122e+08	5.1711e+08	3.257e+08	4.8969e+08	5.9898e+08	-1	actin cytoskeleton organization;actin filament organization;actin filament-based process;actomyosin structure organization;adult heart development;anatomical structure development;anatomical structure formation involved in morphogenesis;anatomical structure morphogenesis;animal organ development;animal organ morphogenesis;anterior/posterior pattern specification;biological regulation;cardiac cell…	actin binding;actin filament binding;actinin binding;adenyl nucleotide binding;adenyl ribonucleotide binding;alpha-actinin binding;anion binding;ankyrin binding;ATP binding;binding;calcium ion binding;calmodulin binding;carbohydrate derivative binding;catalytic activity;catalytic activity, acting on a protein;cation binding;cytoskeletal protein binding;enzyme binding;heterocyclic compound binding…	A band;cellular anatomical entity;chromosome;condensed chromosome;condensed nuclear chromosome;I band;intracellular non-membrane-bounded organelle;intracellular organelle;M band;muscle myosin complex;myofilament;myosin complex;myosin II complex;non-membrane-bounded organelle;nuclear chromosome;organelle;protein-containing complex;sarcomere;striated muscle thin filament;titin-telethonin complex;Z …		ACEVEDO_LIVER_CANCER_WITH_H3K27ME3_UP;AKL_HTLV1_INFECTION_DN;BLALOCK_ALZHEIMERS_DISEASE_INCIPIENT_UP;BLALOCK_ALZHEIMERS_DISEASE_UP;BRUINS_UVC_RESPONSE_EARLY_LATE;BRUINS_UVC_RESPONSE_LATE;BRUINS_UVC_RESPONSE_VIA_TP53_GROUP_A;CHIARETTI_ACUTE_LYMPHOBLASTIC_LEUKEMIA_ZAP70;DAIRKEE_CANCER_PRONE_RESPONSE_BPA_E2;DARWICHE_PAPILLOMA_PROGRESSION_RISK;DAVICIONI_TARGETS_OF_PAX_FOXO1_FUSIONS_DN;FLORIO_NEOCORTE…	GO:0001701;GO:0001756;GO:0003002;GO:0003007;GO:0003008;GO:0003012;GO:0003300;GO:0006793;GO:0006796;GO:0006936;GO:0006941;GO:0006996;GO:0007010;GO:0007015;GO:0007165;GO:0007275;GO:0007389;GO:0007507;GO:0007512;GO:0008152;GO:0009581;GO:0009582;GO:0009605;GO:0009612;GO:0009628;GO:0009653;GO:0009790;GO:0009792;GO:0009887;GO:0009888;GO:0009889;GO:0009891;GO:0009893;GO:0009952;GO:0009987;GO:0010033;GO:…	GO:0000166;GO:0002020;GO:0003779;GO:0003824;GO:0004672;GO:0004674;GO:0004713;GO:0005198;GO:0005200;GO:0005488;GO:0005509;GO:0005515;GO:0005516;GO:0005524;GO:0008092;GO:0008307;GO:0016301;GO:0016740;GO:0016772;GO:0016773;GO:0017076;GO:0019899;GO:0019900;GO:0019901;GO:0030506;GO:0030554;GO:0031433;GO:0032553;GO:0032555;GO:0032559;GO:0035639;GO:0036094;GO:0042802;GO:0042805;GO:0043167;GO:0043168;GO:…	GO:0000228;GO:0000793;GO:0000794;GO:0005694;GO:0005859;GO:0005865;GO:0016459;GO:0016460;GO:0030017;GO:0030018;GO:0031430;GO:0031672;GO:0031674;GO:0032991;GO:0036379;GO:0043226;GO:0043228;GO:0043229;GO:0043232;GO:0110165;GO:1990733	17	17	16	0.6	0.6	0.5	3906.4	0.00017825	4.8272	26992000000	65	57
Slc25a25	Mitochondrial adenyl nucleotide antiporter SLC25A25	A2ASZ8	A2ASZ8;Q6GQS1	1.8275e+07	2.549e+07	3.1717e+07	2.8471e+07	5.0653e+07	3.4185e+07	4.0312e+07	4.2794e+07	3.6752e+07	3.7391e+07	3.6048e+07	3.2634e+07	3.3486e+07	3.3651e+07	3.5038e+07	5.2228e+07	6.1342e+07	6.5569e+07	7.1293e+07	5.8214e+07	7.1956e+07	4.6976e+07	8.9054e+07	-1	adenine nucleotide transport;adipose tissue development;ADP transport;anatomical structure development;animal organ development;ATP metabolic process;ATP transport;calcium ion transmembrane transport;calcium ion transport;camera-type eye development;carbohydrate derivative metabolic process;carbohydrate derivative transport;cellular aromatic compound metabolic process;cellular metabolic process;c…	active transmembrane transporter activity;adenine nucleotide transmembrane transporter activity;antiporter activity;ATP transmembrane transporter activity;ATP:inorganic phosphate antiporter activity;binding;calcium ion binding;carbohydrate derivative transmembrane transporter activity;cation binding;inorganic molecular entity transmembrane transporter activity;inorganic phosphate transmembrane tr…	cellular anatomical entity;intracellular membrane-bounded organelle;intracellular organelle;membrane;membrane-bounded organelle;mitochondrial inner membrane;mitochondrial membrane;mitochondrion;organelle;organelle inner membrane;organelle membrane		ANDERSEN_LIVER_CANCER_KRT19_DN;BHAT_ESR1_TARGETS_VIA_AKT1_UP;BLANCO_MELO_BRONCHIAL_EPITHELIAL_CELLS_INFLUENZA_A_DEL_NS1_INFECTION_UP;BLANCO_MELO_MERS_COV_INFECTION_MCR5_CELLS_UP;BOCHKIS_FOXA2_TARGETS;BURTON_ADIPOGENESIS_1;GARGALOVIC_RESPONSE_TO_OXIDIZED_PHOSPHOLIPIDS_TURQUOISE_UP;GRAESSMANN_APOPTOSIS_BY_DOXORUBICIN_UP;PEREZ_TP53_TARGETS;WAKABAYASHI_ADIPOGENESIS_PPARG_RXRA_BOUND_8D;WP_VEGFA_VEGFR2…	GO:0001654;GO:0002021;GO:0006091;GO:0006139;GO:0006163;GO:0006725;GO:0006753;GO:0006793;GO:0006796;GO:0006807;GO:0006810;GO:0006811;GO:0006812;GO:0006816;GO:0006862;GO:0007423;GO:0008152;GO:0009117;GO:0009141;GO:0009144;GO:0009150;GO:0009199;GO:0009205;GO:0009259;GO:0009605;GO:0009888;GO:0009987;GO:0009991;GO:0014823;GO:0015711;GO:0015748;GO:0015865;GO:0015866;GO:0015867;GO:0015868;GO:0015931;GO:…	GO:0000295;GO:0005215;GO:0005315;GO:0005346;GO:0005347;GO:0005488;GO:0005509;GO:0008514;GO:0015215;GO:0015216;GO:0015291;GO:0015297;GO:0015318;GO:0015605;GO:0015932;GO:0022804;GO:0022857;GO:0043167;GO:0043169;GO:0046872;GO:0140987;GO:1901505;GO:1901702	GO:0005739;GO:0005743;GO:0016020;GO:0019866;GO:0031090;GO:0031966;GO:0043226;GO:0043227;GO:0043229;GO:0043231;GO:0110165	5	5	5	12.8	12.8	12.8	52.62	0	6.6782	2372200000	26	58
Upf2	Regulator of nonsense transcripts 2	A2AT37	A2AT37	1.2936e+08	1.3159e+08	1.5905e+08	1.5031e+08	1.4493e+08	1.2833e+08	9.8108e+07	1.0288e+08	1.1657e+08	9.1481e+07	9.29841e+07	1.2017e+08	1.255e+08	1.222e+08	8.7701e+07	7.2307e+07	7.8358e+07	4.4493e+07	7.5325e+07	6.0874e+07	5.3048e+07	8.806e+07	6.4928e+07	-1	anatomical structure development;animal organ development;animal organ regeneration;aromatic compound catabolic process;biological regulation;catabolic process;cellular aromatic compound metabolic process;cellular catabolic process;cellular metabolic process;cellular nitrogen compound catabolic process;cellular nitrogen compound metabolic process;cellular process;developmental process;gland devel…	binding;DNA binding;molecular adaptor activity;nucleic acid binding;organic cyclic compound binding;RNA binding;sequence-specific DNA binding;telomeric DNA binding	cellular anatomical entity;cytoplasm;cytoplasmic ribonucleoprotein granule;cytosol;exon-exon junction complex;intracellular membrane-bounded organelle;intracellular non-membrane-bounded organelle;intracellular organelle;membrane-bounded organelle;non-membrane-bounded organelle;nuclear protein-containing complex;nucleus;organelle;perinuclear region of cytoplasm;polysome;protein-containing complex;…	mRNA surveillance pathway;RNA transport	BROWNE_HCMV_INFECTION_14HR_UP;BUYTAERT_PHOTODYNAMIC_THERAPY_STRESS_UP;DACOSTA_UV_RESPONSE_VIA_ERCC3_COMMON_DN;DACOSTA_UV_RESPONSE_VIA_ERCC3_DN;HAHTOLA_MYCOSIS_FUNGOIDES_SKIN_UP;JINESH_BLEBBISHIELD_TRANSFORMED_STEM_CELL_SPHERES_DN;JINESH_BLEBBISHIELD_VS_LIVE_CONTROL_UP;PUJANA_ATM_PCC_NETWORK;PUJANA_BRCA1_PCC_NETWORK;RAMASWAMY_METASTASIS_UP;RAY_TUMORIGENESIS_BY_ERBB2_CDC25A_DN;REACTOME_DEVELOPMENTA…	GO:0000184;GO:0000956;GO:0001889;GO:0006139;GO:0006401;GO:0006402;GO:0006725;GO:0006807;GO:0006950;GO:0006986;GO:0008152;GO:0009056;GO:0009057;GO:0009889;GO:0009890;GO:0009892;GO:0009987;GO:0010033;GO:0010468;GO:0010556;GO:0010558;GO:0010605;GO:0010629;GO:0016070;GO:0016071;GO:0019222;GO:0019439;GO:0031099;GO:0031100;GO:0031323;GO:0031324;GO:0031326;GO:0031327;GO:0032502;GO:0034641;GO:0034655;GO:…	GO:0003676;GO:0003677;GO:0003723;GO:0005488;GO:0042162;GO:0043565;GO:0060090;GO:0097159	GO:0005634;GO:0005737;GO:0005829;GO:0005844;GO:0032991;GO:0035145;GO:0035770;GO:0036464;GO:0043226;GO:0043227;GO:0043228;GO:0043229;GO:0043231;GO:0043232;GO:0048471;GO:0099080;GO:0110165;GO:0140513;GO:1990904	10	10	9	10.6	10.6	9.9	147.55	0	20.7	5646100000	61	59
Cep152	Centrosomal protein of 152 kDa	A2AUM9	A2AUM9						7.3955e+07	6.2858e+07	4.8986e+07	5.9643e+07		5.9847e+07	8.5349e+07	1.3845e+08	1.9825e+08	1.1131e+08	9.1609e+07	9.55339e+07	1.2293e+08	1.139e+08	1.3138e+08	1.6818e+08	1.0041e+08	9.4791e+07	-1	cell cycle process;cell projection organization;cellular component assembly;cellular component organization;cellular component organization or biogenesis;cellular process;centriole assembly;centriole replication;centrosome duplication;de novo centriole assembly;de novo centriole assembly involved in multi-ciliated epithelial cell differentiation;microtubule organizing center organization;microtub…	binding;enzyme binding;kinase binding;protein binding;protein kinase binding	cellular anatomical entity;centriole;centrosome;deuterosome;intracellular non-membrane-bounded organelle;intracellular organelle;microtubule organizing center;non-membrane-bounded organelle;nucleoplasm;organelle;pericentriolar material;procentriole;procentriole replication complex;protein-containing complex		CARRILLOREIXACH_HEPATOBLASTOMA_VS_NORMAL_UP;DODD_NASOPHARYNGEAL_CARCINOMA_DN;FISCHER_DREAM_TARGETS;FLORIO_NEOCORTEX_BASAL_RADIAL_GLIA_DN;GARY_CD5_TARGETS_DN;GOBERT_OLIGODENDROCYTE_DIFFERENTIATION_UP;GRAESSMANN_APOPTOSIS_BY_DOXORUBICIN_DN;GRAESSMANN_RESPONSE_TO_MC_AND_DOXORUBICIN_DN;KIM_MYC_AMPLIFICATION_TARGETS_UP;KINSEY_TARGETS_OF_EWSR1_FLII_FUSION_UP;MOREAUX_B_LYMPHOCYTE_MATURATION_BY_TACI_DN;M…	GO:0006996;GO:0007017;GO:0007099;GO:0009987;GO:0016043;GO:0022402;GO:0022607;GO:0030030;GO:0031023;GO:0051298;GO:0070925;GO:0071840;GO:0097742;GO:0098534;GO:0098535;GO:0140694	GO:0005488;GO:0005515;GO:0019899;GO:0019900;GO:0019901	GO:0000242;GO:0005654;GO:0005813;GO:0005814;GO:0005815;GO:0032991;GO:0043226;GO:0043228;GO:0043229;GO:0043232;GO:0098536;GO:0110165;GO:0120098;GO:0120099	6	6	6	3.8	3.8	3.8	196.53	0	16.365	3180699999.9999995	22	60
Baz2b	Bromodomain adjacent to zinc finger domain protein 2B	A2AUY4	A2AUY4	4.1994e+07	3.8276e+07	4.102e+07	4.4003e+07	4.0705e+07	4.1565e+07	4.3979e+07	4.0363e+07	7.2179e+07	4.7821e+07	5.3996e+07	5.81e+07			3.4339e+07		3.5902e+07							-1		binding;cation binding;DNA binding;ion binding;metal ion binding;nucleic acid binding;organic cyclic compound binding	cellular anatomical entity;intracellular membrane-bounded organelle;intracellular organelle;membrane-bounded organelle;nucleus;organelle		BASAKI_YBX1_TARGETS_DN;BLALOCK_ALZHEIMERS_DISEASE_UP;BUYTAERT_PHOTODYNAMIC_THERAPY_STRESS_UP;DACOSTA_UV_RESPONSE_VIA_ERCC3_COMMON_DN;DACOSTA_UV_RESPONSE_VIA_ERCC3_DN;DAZARD_RESPONSE_TO_UV_NHEK_DN;DAZARD_RESPONSE_TO_UV_SCC_DN;DEBIASI_APOPTOSIS_BY_REOVIRUS_INFECTION_UP;DEURIG_T_CELL_PROLYMPHOCYTIC_LEUKEMIA_UP;DUTERTRE_ESTRADIOL_RESPONSE_24HR_DN;GAUSSMANN_MLL_AF4_FUSION_TARGETS_G_UP;GOBERT_OLIGODEND…		GO:0003676;GO:0003677;GO:0005488;GO:0043167;GO:0043169;GO:0046872;GO:0097159	GO:0005634;GO:0043226;GO:0043227;GO:0043229;GO:0043231;GO:0110165	4	4	4	3.1	3.1	3.1	234	0	24.963	1759299999.9999998	20	61
Rabgap1	Rab GTPase-activating protein 1	A2AWA9	A2AWA9	1.1083e+08	1.1478e+08	1.3119e+08	1.3341e+08	1.6073e+08	1.5962e+08	1.1633e+08	1.0833e+08	1.3571e+08	1.2143e+08	9.74151e+07	9.5576e+07	1.3507e+08	1.1992e+08	1.0499e+08	8.83899e+07	8.3085e+07	8.2853e+07	1.0537e+08	7.4849e+07	9.6904e+07	9.5328e+07	8.4776e+07	-1	cell cycle;cellular process	binding;enzyme activator activity;enzyme binding;enzyme regulator activity;GTPase activator activity;GTPase binding;GTPase regulator activity;molecular function activator activity;molecular function regulator activity;nucleoside-triphosphatase regulator activity;protein binding;small GTPase binding	cellular anatomical entity;cytosol;microtubule organizing center		BERTUCCI_MEDULLARY_VS_DUCTAL_BREAST_CANCER_DN;BLALOCK_ALZHEIMERS_DISEASE_UP;BOQUEST_STEM_CELL_CULTURED_VS_FRESH_UP;BOYAULT_LIVER_CANCER_SUBCLASS_G1_UP;BUYTAERT_PHOTODYNAMIC_THERAPY_STRESS_UP;CASORELLI_ACUTE_PROMYELOCYTIC_LEUKEMIA_DN;DACOSTA_UV_RESPONSE_VIA_ERCC3_COMMON_DN;DACOSTA_UV_RESPONSE_VIA_ERCC3_DN;ENK_UV_RESPONSE_KERATINOCYTE_DN;EPPERT_LSC_R;FORTSCHEGGER_PHF8_TARGETS_DN;GABRIELY_MIR21_TARG…	GO:0007049;GO:0009987	GO:0005096;GO:0005488;GO:0005515;GO:0008047;GO:0019899;GO:0030234;GO:0030695;GO:0031267;GO:0051020;GO:0060589;GO:0098772;GO:0140677	GO:0005815;GO:0005829;GO:0110165	4	4	4	6.6	6.6	6.6	120.8	0	38.216	6587699999.999999	79	62
Mga	MAX gene-associated protein	A2AWL7	A2AWL7	6.3157e+07		6.5397e+07	6.1593e+07	6.4078e+07	5.1425e+07	6.003e+07	6.5256e+07	5.8309e+07	6.731e+07	6.2134e+07	6.2349e+07	8.76469e+07	8.7092e+07	8.83651e+07	6.1159e+07	7.1596e+07	8.5688e+07	9.9199e+07	8.69429e+07	9.3367e+07	6.7922e+07	7.2483e+07	-1	biological regulation;cell fate specification;cellular developmental process;cellular process;cellular response to chemical stimulus;cellular response to cytokine stimulus;cellular response to leukemia inhibitory factor;cellular response to organic substance;cellular response to stimulus;developmental process;positive regulation of biological process;positive regulation of biosynthetic process;po…	binding;cis-regulatory region sequence-specific DNA binding;DNA binding;DNA-binding transcription activator activity;DNA-binding transcription activator activity, RNA polymerase II-specific;DNA-binding transcription factor activity;DNA-binding transcription factor activity, RNA polymerase II-specific;double-stranded DNA binding;nucleic acid binding;organic cyclic compound binding;protein binding;…	catalytic complex;histone methyltransferase complex;methyltransferase complex;MLL1 complex;MLL1/2 complex;nuclear protein-containing complex;protein-containing complex;transcription regulator complex;transferase complex		ACEVEDO_LIVER_CANCER_WITH_H3K27ME3_UP;BLALOCK_ALZHEIMERS_DISEASE_DN;BLALOCK_ALZHEIMERS_DISEASE_INCIPIENT_DN;BROWNE_HCMV_INFECTION_10HR_DN;GABRIELY_MIR21_TARGETS;GRAESSMANN_APOPTOSIS_BY_DOXORUBICIN_DN;GRAESSMANN_RESPONSE_TO_MC_AND_DOXORUBICIN_DN;IVANOVA_HEMATOPOIESIS_STEM_CELL_LONG_TERM;JEPSEN_SMRT_TARGETS;KEGG_MEDICUS_REFERENCE_ACTIVATION_OF_PRC2.2_BY_UBIQUITINATION_OF_H2AK119_IN_GERMLINE_GENES;K…	GO:0001708;GO:0006355;GO:0006357;GO:0009889;GO:0009891;GO:0009893;GO:0009987;GO:0010033;GO:0010468;GO:0010556;GO:0010557;GO:0010604;GO:0019219;GO:0019222;GO:0031323;GO:0031325;GO:0031326;GO:0031328;GO:0032502;GO:0034097;GO:0042221;GO:0045893;GO:0045935;GO:0045944;GO:0048518;GO:0048522;GO:0048869;GO:0050789;GO:0050794;GO:0050896;GO:0051171;GO:0051173;GO:0051252;GO:0051254;GO:0051716;GO:0060255;GO:…	GO:0000976;GO:0000977;GO:0000978;GO:0000981;GO:0000987;GO:0001067;GO:0001216;GO:0001228;GO:0003676;GO:0003677;GO:0003690;GO:0003700;GO:0005488;GO:0005515;GO:0043565;GO:0046983;GO:0097159;GO:0140110;GO:1990837	GO:0005667;GO:0032991;GO:0034708;GO:0035097;GO:0044665;GO:0071339;GO:0140513;GO:1902494;GO:1990234	5	5	5	2.7	2.7	2.7	328.8	0	8.7537	3822699999.9999995	35	63
Arhgef10l	Rho guanine nucleotide exchange factor 10-like protein	A2AWP8	A2AWP8;Q8C033	9.68141e+07	9.8184e+07	1.1551e+08	9.9109e+07	9.8666e+07	9.351e+07	9.7834e+07	9.8173e+07	9.3623e+07	9.0182e+07	8.4768e+07	9.733e+07	9.40669e+07	1.1854e+08	1.031e+08	8.97489e+07	7.9295e+07	8.6914e+07	9.37699e+07	8.5959e+07	8.3078e+07	9.75359e+07	8.71801e+07	-1	actin cytoskeleton organization;actin filament-based process;biological regulation;cellular component organization;cellular component organization or biogenesis;cellular process;cellular response to sterol depletion;cellular response to stimulus;cellular response to stress;cytoskeleton organization;ER-nucleus signaling pathway;organelle organization;positive regulation of actin filament bundle as…	enzyme activator activity;enzyme regulator activity;GTPase activator activity;GTPase regulator activity;guanyl-nucleotide exchange factor activity;molecular function activator activity;molecular function regulator activity;nucleoside-triphosphatase regulator activity	cellular anatomical entity;cytosol		BRUINS_UVC_RESPONSE_VIA_TP53_GROUP_D;CHIANG_LIVER_CANCER_SUBCLASS_UNANNOTATED_UP;GRAESSMANN_APOPTOSIS_BY_DOXORUBICIN_DN;KAMMINGA_SENESCENCE;LASTOWSKA_NEUROBLASTOMA_COPY_NUMBER_DN;MARTENS_TRETINOIN_RESPONSE_UP;MEBARKI_HCC_PROGENITOR_FZD8CRD_DN;PID_RHOA_REG_PATHWAY;REACTOME_CELL_DEATH_SIGNALLING_VIA_NRAGE_NRIF_AND_NADE;REACTOME_DEATH_RECEPTOR_SIGNALING;REACTOME_G_ALPHA_12_13_SIGNALLING_EVENTS;REACT…	GO:0006950;GO:0006984;GO:0006991;GO:0006996;GO:0007010;GO:0007165;GO:0009987;GO:0010638;GO:0016043;GO:0030029;GO:0030036;GO:0032231;GO:0032233;GO:0032933;GO:0032956;GO:0032970;GO:0033043;GO:0033554;GO:0044087;GO:0044089;GO:0048518;GO:0048522;GO:0050789;GO:0050794;GO:0050896;GO:0051128;GO:0051130;GO:0051492;GO:0051493;GO:0051495;GO:0051496;GO:0051716;GO:0065007;GO:0071501;GO:0071840;GO:0110020;GO:…	GO:0005085;GO:0005096;GO:0008047;GO:0030234;GO:0030695;GO:0060589;GO:0098772;GO:0140677	GO:0005829;GO:0110165	15	15	15	15.4	15.4	15.4	139.99	0	100.58	10799000000	111	64
Mocs3	Adenylyltransferase and sulfurtransferase MOCS3;Molybdopterin-synthase adenylyltransferase;Molybdopterin-synthase sulfurtransferase	A2BDX3	A2BDX3	9.96641e+07	9.9101e+07	1.1089e+08	9.9509e+07	1.2184e+08	1.0616e+08	9.0325e+07	1.0971e+08	1.0667e+08	9.28761e+07	1.1971e+08	1.0169e+08	1.3838e+08	1.5012e+08	1.2209e+08	1.3301e+08	1.3298e+08	1.1968e+08	1.4727e+08	1.1474e+08	1.3518e+08	1.1822e+08	1.2304e+08	-1	biosynthetic process;cellular aromatic compound metabolic process;cellular biosynthetic process;cellular metabolic process;cellular nitrogen compound metabolic process;cellular process;heterocycle biosynthetic process;heterocycle metabolic process;macromolecule metabolic process;macromolecule modification;metabolic process;Mo-molybdopterin cofactor biosynthetic process;Mo-molybdopterin cofactor m…	adenyl nucleotide binding;adenyl ribonucleotide binding;adenylyltransferase activity;anion binding;ATP binding;ATP-dependent activity;binding;carbohydrate derivative binding;catalytic activity;catalytic activity, acting on a protein;cation binding;heterocyclic compound binding;ion binding;ligase activity;ligase activity, forming carbon-sulfur bonds;metal ion binding;molybdopterin-synthase adenyly…	cellular anatomical entity;cytoplasm;cytosol	Sulfur relay system	BENPORATH_MYC_MAX_TARGETS;BROWNE_HCMV_INFECTION_48HR_DN;BROWNE_HCMV_INFECTION_4HR_DN;DANG_BOUND_BY_MYC;KIM_GASTRIC_CANCER_CHEMOSENSITIVITY;LIU_SOX4_TARGETS_DN;MARTENS_TRETINOIN_RESPONSE_DN;NIKOLSKY_BREAST_CANCER_20Q12_Q13_AMPLICON;REACTOME_METABOLISM_OF_VITAMINS_AND_COFACTORS;REACTOME_METABOLISM_OF_WATER_SOLUBLE_VITAMINS_AND_COFACTORS;REACTOME_MOLYBDENUM_COFACTOR_BIOSYNTHESIS;RIZKI_TUMOR_INVASIVE…	GO:0002097;GO:0002098;GO:0002143;GO:0006139;GO:0006396;GO:0006399;GO:0006400;GO:0006725;GO:0006777;GO:0006793;GO:0006796;GO:0006807;GO:0008033;GO:0008152;GO:0009058;GO:0009451;GO:0009987;GO:0016070;GO:0018130;GO:0019538;GO:0019637;GO:0019720;GO:0032324;GO:0032446;GO:0032447;GO:0034227;GO:0034470;GO:0034641;GO:0034660;GO:0036211;GO:0043170;GO:0043412;GO:0043545;GO:0043687;GO:0044237;GO:0044238;GO:…	GO:0000166;GO:0003824;GO:0004792;GO:0005488;GO:0005524;GO:0008641;GO:0016740;GO:0016772;GO:0016779;GO:0016782;GO:0016783;GO:0016874;GO:0016877;GO:0017076;GO:0030554;GO:0032553;GO:0032555;GO:0032559;GO:0035639;GO:0036094;GO:0042292;GO:0043167;GO:0043168;GO:0043169;GO:0046872;GO:0061604;GO:0061605;GO:0070566;GO:0097159;GO:0097367;GO:0140096;GO:0140657;GO:1901265;GO:1901363	GO:0005737;GO:0005829;GO:0110165	13	13	13	33.7	33.7	33.7	49.374	0	70.152	10350000000	100	65
Las1l	Ribosomal biogenesis protein LAS1L	A2BE28	A2BE28	2.5905e+08	2.8217e+08	2.9798e+08	2.0604e+08	2.8907e+08	2.6275e+08	2.2775e+08	2.3863e+08	2.5326e+08	2.3356e+08	2.6724e+08	2.6438e+08	2.8743e+08	2.3672e+08	1.9308e+08	2.11e+08	2.4308e+08	1.9989e+08	2.7481e+08	2.5909e+08	2.5174e+08	2.7712e+08	3.0426e+08	-1	cellular aromatic compound metabolic process;cellular metabolic process;cellular nitrogen compound metabolic process;cellular process;heterocycle metabolic process;macromolecule metabolic process;maturation of 5.8S rRNA;maturation of LSU-rRNA;metabolic process;ncRNA metabolic process;ncRNA processing;nitrogen compound metabolic process;nucleic acid metabolic process;nucleobase-containing compound…	catalytic activity;endonuclease activity;hydrolase activity;hydrolase activity, acting on ester bonds;nuclease activity	catalytic complex;cellular anatomical entity;endonuclease complex;endoribonuclease complex;exoribonuclease complex;histone methyltransferase complex;intracellular non-membrane-bounded organelle;intracellular organelle;intracellular protein-containing complex;Las1 complex;methyltransferase complex;MLL1 complex;MLL1/2 complex;non-membrane-bounded organelle;nuclear protein-containing complex;nucleol…		ACOSTA_PROLIFERATION_INDEPENDENT_MYC_TARGETS_UP;BRUINS_UVC_RESPONSE_VIA_TP53_GROUP_A;FISCHER_DREAM_TARGETS;GENTILE_UV_LOW_DOSE_DN;JAIN_NFKB_SIGNALING;KRIGE_RESPONSE_TO_TOSEDOSTAT_24HR_DN;KRIGE_RESPONSE_TO_TOSEDOSTAT_6HR_DN;MARSON_BOUND_BY_FOXP3_UNSTIMULATED;OSWALD_HEMATOPOIETIC_STEM_CELL_IN_COLLAGEN_GEL_UP;PLASARI_TGFB1_TARGETS_10HR_UP;RAMALHO_STEMNESS_UP;REACTOME_METABOLISM_OF_RNA;REACTOME_RRNA_…	GO:0000460;GO:0000470;GO:0006139;GO:0006364;GO:0006396;GO:0006725;GO:0006807;GO:0008152;GO:0009987;GO:0016070;GO:0016072;GO:0034470;GO:0034641;GO:0034660;GO:0043170;GO:0044237;GO:0044238;GO:0046483;GO:0071704;GO:0090304;GO:1901360	GO:0003824;GO:0004518;GO:0004519;GO:0016787;GO:0016788	GO:0005730;GO:0030684;GO:0030687;GO:0032991;GO:0034708;GO:0035097;GO:0043226;GO:0043228;GO:0043229;GO:0043232;GO:0044665;GO:0061695;GO:0071339;GO:0090730;GO:0110165;GO:0140513;GO:0140535;GO:1902494;GO:1902555;GO:1902911;GO:1905348;GO:1905354;GO:1990234;GO:1990904	13	13	13	18.7	18.7	18.7	89.413	0	97.26	15455000000	122	66
Arid1a	AT-rich interactive domain-containing protein 1A	A2BH40	A2BH40	2.0904e+08	2.3576e+08	2.3063e+08	2.4408e+08	2.4485e+08	2.5436e+08	2.6023e+08	2.6761e+08	2.4354e+08	2.3423e+08	1.7212e+08	2.236e+08	3.3171e+08	3.5767e+08	4.4128e+08	3.4972e+08	4.0905e+08	4.1843e+08	3.7636e+08	3.7052e+08	4.396e+08	3.5156e+08	4.4292e+08	-1	anatomical structure development;anatomical structure formation involved in morphogenesis;anatomical structure morphogenesis;androgen receptor signaling pathway;biological regulation;blood vessel development;cardiac chamber development;cardiac muscle cell differentiation;cardiocyte differentiation;cell differentiation;cellular component disassembly;cellular component organization;cellular compone…	ATP-dependent activity;ATP-dependent activity, acting on DNA;ATP-dependent chromatin remodeler activity;binding;catalytic activity;catalytic activity, acting on a nucleic acid;catalytic activity, acting on DNA;DNA binding;DNA-binding transcription factor binding;nuclear receptor binding;nucleic acid binding;organic cyclic compound binding;protein binding;RNA polymerase II-specific DNA-binding tra…	ATPase complex;bBAF complex;brahma complex;catalytic complex;cellular anatomical entity;chromatin;nBAF complex;npBAF complex;nuclear protein-containing complex;nucleoplasm;protein-containing complex;protein-DNA complex;SWI/SNF complex;SWI/SNF superfamily-type complex		ABBUD_LIF_SIGNALING_1_DN;BENPORATH_EED_TARGETS;BIOCARTA_HSWI_SNF_PATHWAY;BIOCARTA_VDR_PATHWAY;BLALOCK_ALZHEIMERS_DISEASE_INCIPIENT_UP;BLALOCK_ALZHEIMERS_DISEASE_UP;BRUINS_UVC_RESPONSE_EARLY_LATE;BURTON_ADIPOGENESIS_12;BYSTRYKH_HEMATOPOIESIS_STEM_CELL_QTL_TRANS;ENK_UV_RESPONSE_EPIDERMIS_DN;GARY_CD5_TARGETS_UP;GRYDER_PAX3FOXO1_ENHANCERS_IN_TADS;GRYDER_PAX3FOXO1_ENHANCERS_KO_DOWN;JOHNSTONE_PARVB_TAR…	GO:0000122;GO:0001568;GO:0001704;GO:0001843;GO:0002682;GO:0002684;GO:0002694;GO:0002696;GO:0003205;GO:0003408;GO:0006282;GO:0006325;GO:0006337;GO:0006338;GO:0006355;GO:0006357;GO:0007165;GO:0007346;GO:0007369;GO:0007566;GO:0009653;GO:0009755;GO:0009889;GO:0009890;GO:0009891;GO:0009892;GO:0009893;GO:0009987;GO:0010468;GO:0010556;GO:0010557;GO:0010558;GO:0010564;GO:0010604;GO:0010605;GO:0010720;GO:…	GO:0003676;GO:0003677;GO:0003824;GO:0005488;GO:0005515;GO:0008094;GO:0008134;GO:0016922;GO:0061629;GO:0097159;GO:0140097;GO:0140297;GO:0140640;GO:0140657;GO:0140658	GO:0000785;GO:0005654;GO:0016514;GO:0032991;GO:0032993;GO:0035060;GO:0070603;GO:0071564;GO:0071565;GO:0110165;GO:0140092;GO:0140513;GO:1902494;GO:1904949	18	17	16	11	10.7	9.8	242.09	0	167.76	32054000000	236	67
Arid4b	AT-rich interactive domain-containing protein 4B	A2CG63	A2CG63													2.8884e+07		4.7357e+07	8.934e+07			5.8513e+07	4.7407e+07	6.7577e+07		9.7781e+07	-1	anatomical structure development;aromatic compound biosynthetic process;biological regulation;biosynthetic process;cell development;cellular aromatic compound metabolic process;cellular biosynthetic process;cellular component organization;cellular component organization or biogenesis;cellular developmental process;cellular metabolic process;cellular nitrogen compound biosynthetic process;cellular…	binding;DNA binding;double-stranded DNA binding;nucleic acid binding;organic cyclic compound binding;sequence-specific DNA binding;sequence-specific double-stranded DNA binding;transcription cis-regulatory region binding;transcription regulatory region nucleic acid binding	cellular anatomical entity;cytosol;intracellular membrane-bounded organelle;intracellular organelle;membrane-bounded organelle;mitochondrion;nucleoplasm;nucleus;organelle		BENPORATH_SOX2_TARGETS;BLANCO_MELO_COVID19_SARS_COV_2_INFECTION_A594_ACE2_EXPRESSING_CELLS_RUXOLITINIB_UP;BLANCO_MELO_COVID19_SARS_COV_2_INFECTION_A594_ACE2_EXPRESSING_CELLS_UP;BUYTAERT_PHOTODYNAMIC_THERAPY_STRESS_UP;CARD_MIR302A_TARGETS;CHEN_HOXA5_TARGETS_9HR_UP;DEURIG_T_CELL_PROLYMPHOCYTIC_LEUKEMIA_DN;DIAZ_CHRONIC_MYELOGENOUS_LEUKEMIA_UP;DUTERTRE_ESTRADIOL_RESPONSE_24HR_DN;ENGELMANN_CANCER_PROG…	GO:0000122;GO:0002064;GO:0003006;GO:0006139;GO:0006259;GO:0006304;GO:0006305;GO:0006306;GO:0006325;GO:0006351;GO:0006355;GO:0006357;GO:0006366;GO:0006725;GO:0006807;GO:0007276;GO:0007283;GO:0008152;GO:0009058;GO:0009059;GO:0009889;GO:0009890;GO:0009891;GO:0009892;GO:0009893;GO:0009966;GO:0009968;GO:0009987;GO:0010468;GO:0010556;GO:0010557;GO:0010558;GO:0010604;GO:0010605;GO:0010646;GO:0010648;GO:…	GO:0000976;GO:0001067;GO:0003676;GO:0003677;GO:0003690;GO:0005488;GO:0043565;GO:0097159;GO:1990837	GO:0005634;GO:0005654;GO:0005739;GO:0005829;GO:0043226;GO:0043227;GO:0043229;GO:0043231;GO:0110165	4	4	4	4.4	4.4	4.4	147.64	0	17.013	1660299999.9999998	16	68
Bltp3b	Bridge-like lipid transfer protein family member 3B	A2RSJ4	A2RSJ4	1.6102e+08	1.565e+08	1.6895e+08	1.5864e+08	1.7242e+08	1.3545e+08	1.6024e+08	1.3388e+08	1.601e+08	1.579e+08	1.2338e+08	1.6858e+08	1.0681e+08	7.6053e+07	8.5713e+07	8.4705e+07	6.6251e+07	5.639e+07	6.9451e+07	6.8655e+07	8.37341e+07	8.4926e+07		-1	cellular component organization;cellular component organization or biogenesis;cellular localization;cellular process;cytosolic transport;early endosome to Golgi transport;endosomal transport;establishment of localization;establishment of localization in cell;Golgi vesicle transport;intermembrane lipid transfer;intracellular transport;lipid transport;localization;membrane organization;organic subs…	binding;GARP complex binding;identical protein binding;lipid transfer activity;lipid transporter activity;protein binding;protein dimerization activity;protein homodimerization activity;protein-containing complex binding;transporter activity	cellular anatomical entity;cytoplasmic vesicle;cytosol;early endosome;endosome;intracellular membrane-bounded organelle;intracellular organelle;intracellular vesicle;membrane-bounded organelle;organelle;vesicle		IBRAHIM_NRF2_UP;JOHNSTONE_PARVB_TARGETS_3_DN;KOYAMA_SEMA3B_TARGETS_DN;KRIGE_RESPONSE_TO_TOSEDOSTAT_24HR_UP;KRIGE_RESPONSE_TO_TOSEDOSTAT_6HR_UP;LINDGREN_BLADDER_CANCER_CLUSTER_1_DN;LINDGREN_BLADDER_CANCER_CLUSTER_3_UP;MARSON_BOUND_BY_FOXP3_STIMULATED;REACTOME_RHO_GTPASE_CYCLE;REACTOME_RND2_GTPASE_CYCLE;REACTOME_SIGNALING_BY_RHO_GTPASES_MIRO_GTPASES_AND_RHOBTB3	GO:0006810;GO:0006869;GO:0009987;GO:0016043;GO:0016192;GO:0016197;GO:0016482;GO:0034498;GO:0042147;GO:0046907;GO:0048193;GO:0051179;GO:0051234;GO:0051641;GO:0051649;GO:0061024;GO:0071702;GO:0071840;GO:0120009	GO:0005215;GO:0005319;GO:0005488;GO:0005515;GO:0042802;GO:0042803;GO:0044877;GO:0046983;GO:0062069;GO:0120013	GO:0005768;GO:0005769;GO:0005829;GO:0031410;GO:0031982;GO:0043226;GO:0043227;GO:0043229;GO:0043231;GO:0097708;GO:0110165	8	8	8	7.1	7.1	7.1	161.94	0	16.145	6449399999.999999	48	69
Glb1l3	Beta-galactosidase-1-like protein 3	A2RSQ1	A2RSQ1	2.735e+08	3.8741e+08	2.9202e+08	3.2429e+08	3.2614e+08	3.077e+08	2.9762e+08	2.6657e+08	2.6086e+08	2.5116e+08	2.9024e+08	3.1048e+08	2.3344e+08	3.3404e+08	3.3471e+08	3.8809e+08		2.545e+08	3.3103e+08	2.8978e+08	3.3175e+08	3.9743e+08		-1	carbohydrate metabolic process;metabolic process;organic substance metabolic process;primary metabolic process	beta-galactosidase activity;catalytic activity;galactosidase activity;hydrolase activity;hydrolase activity, acting on glycosyl bonds;hydrolase activity, hydrolyzing O-glycosyl compounds	cellular anatomical entity;intracellular membrane-bounded organelle;intracellular organelle;lysosome;lytic vacuole;membrane-bounded organelle;organelle;vacuole		LASTOWSKA_NEUROBLASTOMA_COPY_NUMBER_DN;MCCABE_BOUND_BY_HOXC6;REACTOME_GLYCOSAMINOGLYCAN_METABOLISM;REACTOME_GLYCOSPHINGOLIPID_CATABOLISM;REACTOME_GLYCOSPHINGOLIPID_METABOLISM;REACTOME_HEPARAN_SULFATE_HEPARIN_HS_GAG_METABOLISM;REACTOME_HS_GAG_DEGRADATION;REACTOME_KERATAN_SULFATE_DEGRADATION;REACTOME_KERATAN_SULFATE_KERATIN_METABOLISM;REACTOME_METABOLISM_OF_CARBOHYDRATES;REACTOME_METABOLISM_OF_LIPI…	GO:0005975;GO:0008152;GO:0044238;GO:0071704	GO:0003824;GO:0004553;GO:0004565;GO:0015925;GO:0016787;GO:0016798	GO:0000323;GO:0005764;GO:0005773;GO:0043226;GO:0043227;GO:0043229;GO:0043231;GO:0110165	1	1	1	2.3	2.3	2.3	73.921	0.0020472	2.2916	11759000000	42	70
Trmt1l	TRMT1-like protein	A2RSY6	A2RSY6	1.0852e+08	1.0855e+08	1.0105e+08	1.1815e+08	1.1739e+08	1.009e+08	1.0133e+08	1.0389e+08	9.65899e+07	1.0241e+08	1.3094e+08	1.194e+08	1.61e+08	1.4674e+08	1.3892e+08	1.0481e+08	1.5294e+08	1.0751e+08	1.5164e+08	1.3334e+08	1.1828e+08	1.413e+08	9.89409e+07	-1	adult behavior;adult locomotory behavior;behavior;cellular aromatic compound metabolic process;cellular metabolic process;cellular nitrogen compound metabolic process;cellular process;heterocycle metabolic process;locomotory behavior;macromolecule metabolic process;macromolecule methylation;macromolecule modification;metabolic process;methylation;multicellular organismal process;ncRNA metabolic p…	binding;cation binding;ion binding;metal ion binding;nucleic acid binding;organic cyclic compound binding;RNA binding;tRNA binding	cellular anatomical entity;intracellular membrane-bounded organelle;intracellular organelle;membrane-bounded organelle;nucleus;organelle		ACEVEDO_LIVER_CANCER_UP;ACEVEDO_LIVER_TUMOR_VS_NORMAL_ADJACENT_TISSUE_UP;BLALOCK_ALZHEIMERS_DISEASE_INCIPIENT_UP;BLALOCK_ALZHEIMERS_DISEASE_UP;FARMER_BREAST_CANCER_APOCRINE_VS_LUMINAL;FOSTER_KDM1A_TARGETS_DN;GRAESSMANN_APOPTOSIS_BY_DOXORUBICIN_DN;GRAESSMANN_RESPONSE_TO_MC_AND_DOXORUBICIN_DN;KENNY_CTNNB1_TARGETS_DN;KIM_WT1_TARGETS_DN;MITSIADES_RESPONSE_TO_APLIDIN_UP;OISHI_CHOLANGIOMA_STEM_CELL_LIK…	GO:0001510;GO:0002940;GO:0006139;GO:0006396;GO:0006399;GO:0006400;GO:0006725;GO:0006807;GO:0007610;GO:0007626;GO:0008033;GO:0008152;GO:0008344;GO:0009451;GO:0009987;GO:0016070;GO:0030488;GO:0030534;GO:0032259;GO:0032501;GO:0034470;GO:0034641;GO:0034660;GO:0043170;GO:0043412;GO:0043414;GO:0044237;GO:0044238;GO:0046483;GO:0071704;GO:0090304;GO:1901360	GO:0000049;GO:0003676;GO:0003723;GO:0005488;GO:0043167;GO:0043169;GO:0046872;GO:0097159	GO:0005634;GO:0043226;GO:0043227;GO:0043229;GO:0043231;GO:0110165	12	12	12	19.9	19.9	19.9	80.86	0	24.574	11546000000	131	71
Dennd3	DENN domain-containing protein 3	A2RT67	A2RT67	2.8093e+07	2.8604e+07	2.4062e+07	2.7558e+07	2.7472e+07	2.6615e+07		2.0916e+07																-1	biological regulation;catabolic process;cellular localization;cellular process;endosome to lysosome transport;establishment of localization;establishment of localization in cell;intracellular transport;localization;lysosomal transport;macromolecule catabolic process;macromolecule metabolic process;metabolic process;nitrogen compound metabolic process;organic substance catabolic process;organic su…	enzyme regulator activity;GTPase regulator activity;guanyl-nucleotide exchange factor activity;molecular function regulator activity;nucleoside-triphosphatase regulator activity	cellular anatomical entity;cytoplasmic vesicle;intracellular membrane-bounded organelle;intracellular organelle;intracellular vesicle;membrane-bounded organelle;organelle;vesicle		ACEVEDO_METHYLATED_IN_LIVER_CANCER_DN;BENPORATH_EED_TARGETS;BLANCO_MELO_BRONCHIAL_EPITHELIAL_CELLS_INFLUENZA_A_DEL_NS1_INFECTION_UP;BORCZUK_MALIGNANT_MESOTHELIOMA_DN;BROWNE_HCMV_INFECTION_12HR_DN;BROWNE_HCMV_INFECTION_14HR_DN;BROWNE_HCMV_INFECTION_18HR_DN;HAN_SATB1_TARGETS_DN;ISSAEVA_MLL2_TARGETS;KOBAYASHI_RESPONSE_TO_ROMIDEPSIN;LI_INDUCED_T_TO_NATURAL_KILLER_UP;MARTENS_BOUND_BY_PML_RARA_FUSION;M…	GO:0006807;GO:0006810;GO:0007034;GO:0007041;GO:0008152;GO:0008333;GO:0009056;GO:0009057;GO:0009966;GO:0009987;GO:0010646;GO:0016192;GO:0019538;GO:0023051;GO:0030163;GO:0032483;GO:0043170;GO:0044238;GO:0046578;GO:0046907;GO:0048583;GO:0050789;GO:0050794;GO:0051056;GO:0051179;GO:0051234;GO:0051641;GO:0051649;GO:0065007;GO:0071704;GO:1901564;GO:1901565;GO:1901575;GO:1902531	GO:0005085;GO:0030234;GO:0030695;GO:0060589;GO:0098772	GO:0031410;GO:0031982;GO:0043226;GO:0043227;GO:0043229;GO:0043231;GO:0097708;GO:0110165	2	2	2	2.8	2.8	2.8	143.89	0	5.7703	345480000	6	72
Plcb2	1-phosphatidylinositol 4,5-bisphosphate phosphodiesterase beta-2	A3KGF7	A3KGF7	9.727e+07	9.051e+07	9.5856e+07	6.3692e+07	8.6256e+07	6.0211e+07	6.3869e+07	6.7126e+07	7.0195e+07	7.5161e+07	1.0165e+08	7.9871e+07												-1	biological regulation;calcium ion transmembrane import into cytosol;calcium ion transmembrane transport;calcium ion transport;catabolic process;cellular lipid metabolic process;cellular metabolic process;cellular process;detection of chemical stimulus;detection of chemical stimulus involved in sensory perception;detection of chemical stimulus involved in sensory perception of bitter taste;detecti…	binding;calcium ion binding;catalytic activity;cation binding;G-protein beta/gamma-subunit complex binding;hydrolase activity;hydrolase activity, acting on ester bonds;ion binding;lipase activity;lipid binding;metal ion binding;phosphatidylinositol phospholipase C activity;phospholipase activity;phospholipase C activity;phospholipid binding;phosphoric diester hydrolase activity;phosphoric ester h…	cellular anatomical entity;cytoplasm;cytoplasmic vesicle;dense core granule;G-protein beta/gamma-subunit complex;intracellular membrane-bounded organelle;intracellular organelle;intracellular vesicle;membrane-bounded organelle;neuronal dense core vesicle;organelle;protein-containing complex;secretory granule;secretory vesicle;vesicle	African trypanosomiasis;Alzheimer's disease;Amoebiasis;Calcium signaling pathway;Chagas disease (American trypanosomiasis);Chemokine signaling pathway;Endocrine and other factor-regulated calcium reabsorption;Gap junction;Gastric acid secretion;GnRH signaling pathway;Huntington's disease;Inositol phosphate metabolism;Long-term depression;Long-term potentiation;Melanogenesis;Pancreatic secretion;P…	BASSO_B_LYMPHOCYTE_NETWORK;BRUINS_UVC_RESPONSE_VIA_TP53_GROUP_D;FERRANDO_T_ALL_WITH_MLL_ENL_FUSION_DN;HATADA_METHYLATED_IN_LUNG_CANCER_UP;KEGG_ALZHEIMERS_DISEASE;KEGG_CALCIUM_SIGNALING_PATHWAY;KEGG_CHEMOKINE_SIGNALING_PATHWAY;KEGG_GAP_JUNCTION;KEGG_GNRH_SIGNALING_PATHWAY;KEGG_HUNTINGTONS_DISEASE;KEGG_INOSITOL_PHOSPHATE_METABOLISM;KEGG_LONG_TERM_DEPRESSION;KEGG_LONG_TERM_POTENTIATION;KEGG_MEDICUS_…	GO:0001580;GO:0003008;GO:0006629;GO:0006644;GO:0006650;GO:0006793;GO:0006796;GO:0006810;GO:0006811;GO:0006812;GO:0006816;GO:0007165;GO:0007186;GO:0007200;GO:0007600;GO:0007606;GO:0008152;GO:0009056;GO:0009593;GO:0009987;GO:0016042;GO:0019637;GO:0030001;GO:0032501;GO:0032879;GO:0034220;GO:0035556;GO:0044237;GO:0044238;GO:0044255;GO:0046486;GO:0046488;GO:0048015;GO:0048519;GO:0048523;GO:0050789;GO:…	GO:0003824;GO:0004435;GO:0004620;GO:0004629;GO:0005488;GO:0005509;GO:0005543;GO:0008081;GO:0008289;GO:0016298;GO:0016787;GO:0016788;GO:0031683;GO:0042578;GO:0043167;GO:0043169;GO:0044877;GO:0046872	GO:0005737;GO:0030141;GO:0031045;GO:0031410;GO:0031680;GO:0031982;GO:0032991;GO:0043226;GO:0043227;GO:0043229;GO:0043231;GO:0097708;GO:0098992;GO:0099503;GO:0110165	6	6	6	6.9	6.9	6.9	134.54	0	19.746	2542300000	36	73
Ralgapa2	Ral GTPase-activating protein subunit alpha-2	A3KGS3	A3KGS3	6.2631e+07	6.5353e+07	6.1068e+07	5.7563e+07	6.4275e+07	5.6655e+07	7.372e+07	6.283e+07	5.3407e+07	5.5004e+07	6.4304e+07	6.5243e+07	3.5057e+07	4.5837e+07	3.9001e+07	4.6009e+07	4.5287e+07	5.2126e+07	5.6249e+07	3.9909e+07	5.492e+07	4.1891e+07	4.9555e+07	-1	activation of GTPase activity;biological regulation;cellular process;intracellular signal transduction;positive regulation of catalytic activity;positive regulation of GTPase activity;positive regulation of hydrolase activity;positive regulation of molecular function;Ral protein signal transduction;Ras protein signal transduction;regulation of biological process;regulation of catalytic activity;r…	binding;enzyme activator activity;enzyme regulator activity;GTPase activator activity;GTPase regulator activity;molecular function activator activity;molecular function regulator activity;nucleoside-triphosphatase regulator activity;protein binding;protein dimerization activity;protein heterodimerization activity	cellular anatomical entity;cytoplasm;cytosol;intracellular membrane-bounded organelle;intracellular organelle;membrane;membrane-bounded organelle;nucleus;organelle;plasma membrane		BEIER_GLIOMA_STEM_CELL_UP;BLANCO_MELO_BRONCHIAL_EPITHELIAL_CELLS_INFLUENZA_A_INFECTION_UP;CHIANG_LIVER_CANCER_SUBCLASS_CTNNB1_DN;DODD_NASOPHARYNGEAL_CARCINOMA_UP;DURAND_STROMA_NS_UP;GARGALOVIC_RESPONSE_TO_OXIDIZED_PHOSPHOLIPIDS_PURPLE_DN;KRIGE_RESPONSE_TO_TOSEDOSTAT_24HR_DN;KRIGE_RESPONSE_TO_TOSEDOSTAT_6HR_DN;NAKAMURA_TUMOR_ZONE_PERIPHERAL_VS_CENTRAL_DN;NUYTTEN_NIPP1_TARGETS_DN;REACTOME_MEMBRANE_…	GO:0007165;GO:0007264;GO:0007265;GO:0009966;GO:0009987;GO:0010646;GO:0023051;GO:0032484;GO:0032879;GO:0032880;GO:0035556;GO:0043085;GO:0043087;GO:0043547;GO:0044093;GO:0048583;GO:0050789;GO:0050790;GO:0050794;GO:0051056;GO:0051336;GO:0051345;GO:0060178;GO:0060341;GO:0065007;GO:0065009;GO:0090630;GO:1902531	GO:0005096;GO:0005488;GO:0005515;GO:0008047;GO:0030234;GO:0030695;GO:0046982;GO:0046983;GO:0060589;GO:0098772;GO:0140677	GO:0005634;GO:0005737;GO:0005829;GO:0005886;GO:0016020;GO:0043226;GO:0043227;GO:0043229;GO:0043231;GO:0110165	8	8	8	5.3	5.3	5.3	210.29	0	21.917	3744399999.9999995	48	74
Odf2	Outer dense fiber protein 2	A3KGV1	A3KGV1	3.8381e+07		3.9853e+07	3.888e+07	3.3152e+07		3.9957e+07	3.8638e+07	4.9888e+07					6.2552e+07	6.7789e+07	5.6285e+07	6.2286e+07	7.1756e+07	5.8488e+07	5.8702e+07	5.3975e+07		6.1737e+07	-1	biological regulation;cell cycle process;cell differentiation;cell projection organization;cellular component organization;cellular component organization or biogenesis;cellular developmental process;cellular localization;cellular macromolecule localization;cellular process;centriole-centriole cohesion;cilium organization;developmental process;developmental process involved in reproduction;gamete…	binding;enzyme binding;GTPase binding;protein binding;small GTPase binding;structural constituent of cytoskeleton;structural molecule activity	9+2 motile cilium;cell projection;cellular anatomical entity;centriolar subdistal appendage;centriole;centrosome;ciliary basal body;ciliary transition fiber;cilium;cytoplasm;intracellular membrane-bounded organelle;intracellular non-membrane-bounded organelle;intracellular organelle;intracellular protein-containing complex;membrane-bounded organelle;microtubule;microtubule organizing center;motil…		BENPORATH_CYCLING_GENES;BONOME_OVARIAN_CANCER_SURVIVAL_SUBOPTIMAL_DEBULKING;BROWNE_HCMV_INFECTION_4HR_DN;CAIRO_HEPATOBLASTOMA_CLASSES_UP;CREIGHTON_ENDOCRINE_THERAPY_RESISTANCE_2;DODD_NASOPHARYNGEAL_CARCINOMA_UP;FERREIRA_EWINGS_SARCOMA_UNSTABLE_VS_STABLE_UP;FISCHER_DREAM_TARGETS;FUJII_YBX1_TARGETS_DN;GRAESSMANN_APOPTOSIS_BY_SERUM_DEPRIVATION_DN;GRAESSMANN_RESPONSE_TO_MC_AND_SERUM_DEPRIVATION_DN;KE…	GO:0003006;GO:0006996;GO:0007276;GO:0007283;GO:0008104;GO:0009987;GO:0010457;GO:0016043;GO:0022402;GO:0022414;GO:0030030;GO:0030154;GO:0031344;GO:0032502;GO:0033036;GO:0033043;GO:0044087;GO:0044782;GO:0048232;GO:0048609;GO:0048869;GO:0050789;GO:0050794;GO:0051128;GO:0051179;GO:0051641;GO:0060491;GO:0065007;GO:0070727;GO:0071840;GO:0120032;GO:0120035;GO:0120036;GO:1902017;GO:1902115	GO:0005198;GO:0005200;GO:0005488;GO:0005515;GO:0019899;GO:0031267;GO:0051020	GO:0000922;GO:0001520;GO:0005737;GO:0005813;GO:0005814;GO:0005815;GO:0005874;GO:0005929;GO:0031514;GO:0032991;GO:0036064;GO:0036126;GO:0042995;GO:0043226;GO:0043227;GO:0043228;GO:0043229;GO:0043231;GO:0043232;GO:0097539;GO:0097729;GO:0099080;GO:0099081;GO:0099512;GO:0099513;GO:0110165;GO:0120025;GO:0120103;GO:0140535	3	3	3	4.9	4.9	4.9	95.54	0	13.558	2042799999.9999998	19	75
Ttc38	Tetratricopeptide repeat protein 38	A3KMP2	A3KMP2																								-1					BENPORATH_CYCLING_GENES;BLANCO_MELO_BRONCHIAL_EPITHELIAL_CELLS_INFLUENZA_A_DEL_NS1_INFECTION_UP;BOYAULT_LIVER_CANCER_SUBCLASS_G3_DN;CHANG_IMMORTALIZED_BY_HPV31_UP;DODD_NASOPHARYNGEAL_CARCINOMA_UP;HAN_SATB1_TARGETS_UP;LINDGREN_BLADDER_CANCER_CLUSTER_3_DN;MEISSNER_NPC_HCP_WITH_H3_UNMETHYLATED;NUYTTEN_NIPP1_TARGETS_DN;PARENT_MTOR_SIGNALING_UP;RATTENBACHER_BOUND_BY_CELF1;WHITFIELD_CELL_CYCLE_G2;ZWANG…				2	2	2	9	9	9	52.223	0	24.478	194440000	3	76
Phf11	PHD finger protein 11	A6H5X4	A6H5X4	7.6452e+07	9.28351e+07	1.397e+08	1.1129e+08	1.1534e+08	8.2995e+07	7.2734e+07	8.4036e+07	1.7711e+08	2.3286e+08	1.9535e+08	1.0291e+08	2.7674e+07		3.0973e+07		4.7852e+07				3.6067e+07			-1		binding;cation binding;ion binding;metal ion binding	cellular anatomical entity;intracellular membrane-bounded organelle;intracellular organelle;membrane;membrane-bounded organelle;nuclear membrane;nucleoplasm;nucleus;organelle;organelle membrane		BLANCO_MELO_BETA_INTERFERON_TREATED_BRONCHIAL_EPITHELIAL_CELLS_UP;BLANCO_MELO_BRONCHIAL_EPITHELIAL_CELLS_INFLUENZA_A_DEL_NS1_INFECTION_UP;BLANCO_MELO_COVID19_SARS_COV_2_INFECTION_CALU3_CELLS_UP;BLANCO_MELO_HUMAN_PARAINFLUENZA_VIRUS_3_INFECTION_A594_CELLS_UP;CHEN_METABOLIC_SYNDROM_NETWORK;GALE_APL_WITH_FLT3_MUTATED_UP;GINESTIER_BREAST_CANCER_20Q13_AMPLIFICATION_DN;HELLER_HDAC_TARGETS_DN;HELLER_HDA…		GO:0005488;GO:0043167;GO:0043169;GO:0046872	GO:0005634;GO:0005654;GO:0016020;GO:0031090;GO:0031965;GO:0043226;GO:0043227;GO:0043229;GO:0043231;GO:0110165	4	4	4	23.1	23.1	23.1	37.728	0	85.093	3422499999.9999995	34	77
Mtr	Methionine synthase	A6H5Y3	A6H5Y3	2.3361e+08	1.9977e+08	2.5844e+08	2.4086e+08	2.3504e+08	1.9374e+08	1.8248e+08	1.7717e+08	2.0773e+08	2.1388e+08	2.2515e+08	2.3593e+08	1.7245e+08	2.017e+08	1.8704e+08	1.643e+08	1.5618e+08	1.552e+08	2.6662e+08	1.5088e+08	1.7939e+08	1.4168e+08	1.7565e+08	-1	alpha-amino acid biosynthetic process;alpha-amino acid metabolic process;amino acid biosynthetic process;amino acid metabolic process;anatomical structure development;aspartate family amino acid biosynthetic process;aspartate family amino acid metabolic process;axon development;axon regeneration;biosynthetic process;carboxylic acid biosynthetic process;carboxylic acid metabolic process;cell proje…	5-methyltetrahydrofolate-dependent methyltransferase activity;amide binding;amino acid binding;anion binding;binding;carboxylic acid binding;catalytic activity;cation binding;cobalamin binding;folic acid binding;heterocyclic compound binding;ion binding;metal ion binding;methionine synthase activity;methyltransferase activity;modified amino acid binding;organic acid binding;organic cyclic compoun…	cellular anatomical entity;cytosol	Cysteine and methionine metabolism;One carbon pool by folate;Selenocompound metabolism	BROWNE_HCMV_INFECTION_48HR_DN;CAIRO_HEPATOBLASTOMA_UP;CARRILLOREIXACH_HEPATOBLASTOMA_VS_NORMAL_UP;CHICAS_RB1_TARGETS_SENESCENT;DACOSTA_UV_RESPONSE_VIA_ERCC3_DN;DESERT_PERIVENOUS_HEPATOCELLULAR_CARCINOMA_SUBCLASS_UP;DIAZ_CHRONIC_MYELOGENOUS_LEUKEMIA_UP;DODD_NASOPHARYNGEAL_CARCINOMA_DN;HAMAI_APOPTOSIS_VIA_TRAIL_UP;KEGG_CYSTEINE_AND_METHIONINE_METABOLISM;KEGG_ONE_CARBON_POOL_BY_FOLATE;KOKKINAKIS_MET…	GO:0000096;GO:0000097;GO:0006082;GO:0006520;GO:0006555;GO:0006575;GO:0006725;GO:0006760;GO:0006766;GO:0006767;GO:0006790;GO:0006807;GO:0006950;GO:0008152;GO:0008652;GO:0009058;GO:0009066;GO:0009067;GO:0009086;GO:0009235;GO:0009611;GO:0009987;GO:0010035;GO:0016043;GO:0016053;GO:0019752;GO:0030030;GO:0031099;GO:0031102;GO:0031103;GO:0031175;GO:0032259;GO:0032502;GO:0033013;GO:0033554;GO:0042221;GO:…	GO:0003824;GO:0005488;GO:0005542;GO:0008168;GO:0008172;GO:0008270;GO:0008705;GO:0016597;GO:0016740;GO:0016741;GO:0019842;GO:0031406;GO:0031419;GO:0033218;GO:0036094;GO:0042084;GO:0043167;GO:0043168;GO:0043169;GO:0043177;GO:0046872;GO:0046906;GO:0046914;GO:0072341;GO:0097159;GO:1901363	GO:0005829;GO:0110165	8	8	8	8.5	8.5	8.5	139.07	0	33.59	7733599999.999999	65	78
Exoc6b	Exocyst complex component 6B	A6H5Z3	A6H5Z3																								-1	cell cycle process;cellular component organization;cellular component organization or biogenesis;cellular localization;cellular macromolecule localization;cellular process;cytokinesis;cytoskeleton-dependent cytokinesis;establishment of localization;establishment of localization in cell;establishment of protein localization;exocytic process;exocytosis;export from cell;Golgi to plasma membrane tran…		exocyst;protein-containing complex;vesicle tethering complex		BEIER_GLIOMA_STEM_CELL_DN;BLANCO_MELO_BRONCHIAL_EPITHELIAL_CELLS_INFLUENZA_A_INFECTION_UP;BROWNE_HCMV_INFECTION_12HR_DN;BRUINS_UVC_RESPONSE_VIA_TP53_GROUP_D;CORRE_MULTIPLE_MYELOMA_UP;DUTERTRE_ESTRADIOL_RESPONSE_24HR_DN;SU_LIVER;SU_PANCREAS;WANG_LMO4_TARGETS_DN;WP_CILIARY_LANDSCAPE;ZHENG_BOUND_BY_FOXP3;ZHENG_FOXP3_TARGETS_IN_THYMUS_UP	GO:0000281;GO:0000910;GO:0006810;GO:0006886;GO:0006887;GO:0006892;GO:0006893;GO:0006904;GO:0008104;GO:0009987;GO:0015031;GO:0016043;GO:0016192;GO:0022402;GO:0022406;GO:0032940;GO:0033036;GO:0045184;GO:0046903;GO:0046907;GO:0048193;GO:0048278;GO:0051179;GO:0051234;GO:0051640;GO:0051641;GO:0051649;GO:0051668;GO:0061024;GO:0061640;GO:0070727;GO:0071702;GO:0071705;GO:0071840;GO:0090148;GO:0090522;GO:…		GO:0000145;GO:0032991;GO:0099023	2	2	2	2	2	2	94.128	0.0096779	1.5209	562660000	12	79
Mipep	Mitochondrial intermediate peptidase	A6H611	A6H611	2.0329e+08	2.0349e+08	2.1168e+08	2.2755e+08	2.5734e+08	2.0186e+08	2.5904e+08	2.2655e+08	2.268e+08	2.4684e+08	2.5582e+08	2.5627e+08	2.5105e+08	2.4105e+08	3.1916e+08	2.4278e+08	2.898e+08	3.0249e+08	3.3863e+08	2.6914e+08	2.8605e+08	3.6806e+08	3.4654e+08	-1	amide metabolic process;macromolecule metabolic process;metabolic process;mitochondrial protein processing;nitrogen compound metabolic process;organic substance metabolic process;organonitrogen compound metabolic process;peptide metabolic process;primary metabolic process;protein maturation;protein metabolic process;protein processing;protein processing involved in protein targeting to mitochondr…	binding;catalytic activity;catalytic activity, acting on a protein;cation binding;endopeptidase activity;hydrolase activity;ion binding;metal ion binding;metalloendopeptidase activity;metallopeptidase activity;peptidase activity	cellular anatomical entity;intracellular membrane-bounded organelle;intracellular organelle;intracellular organelle lumen;membrane-bounded organelle;membrane-enclosed lumen;mitochondrial matrix;mitochondrion;organelle;organelle lumen		BLUM_RESPONSE_TO_SALIRASIB_DN;BROWNE_HCMV_INFECTION_14HR_DN;BRUINS_UVC_RESPONSE_LATE;BRUINS_UVC_RESPONSE_VIA_TP53_GROUP_B;CREIGHTON_ENDOCRINE_THERAPY_RESISTANCE_5;DIAZ_CHRONIC_MYELOGENOUS_LEUKEMIA_UP;DING_LUNG_CANCER_EXPRESSION_BY_COPY_NUMBER;DODD_NASOPHARYNGEAL_CARCINOMA_UP;EPPERT_PROGENITOR;GRYDER_PAX3FOXO1_ENHANCERS_IN_TADS;GRYDER_PAX3FOXO1_ENHANCERS_KO_DOWN;HOLLMANN_APOPTOSIS_VIA_CD40_DN;KAAB…	GO:0006508;GO:0006518;GO:0006627;GO:0006807;GO:0008152;GO:0016485;GO:0019538;GO:0034982;GO:0043170;GO:0043603;GO:0044238;GO:0051604;GO:0071704;GO:1901564	GO:0003824;GO:0004175;GO:0004222;GO:0005488;GO:0008233;GO:0008237;GO:0016787;GO:0043167;GO:0043169;GO:0046872;GO:0140096	GO:0005739;GO:0005759;GO:0031974;GO:0043226;GO:0043227;GO:0043229;GO:0043231;GO:0043233;GO:0070013;GO:0110165	10	10	10	19.3	19.3	19.3	80.851	0	87.749	24901000000	209	80
Phrf1	PHD and RING finger domain-containing protein 1	A6H619	A6H619	1.0978e+08	9.3399e+07	1.1819e+08	1.2844e+08	9.0228e+07	9.8374e+07	1.217e+08	1.0257e+08	8.89681e+07	1.0734e+08	9.1659e+07	8.1132e+07	1.6032e+08	1.6284e+08	1.5084e+08	1.1439e+08	1.8454e+08	2.3358e+08	1.5401e+08	2.3575e+08	2.3275e+08	1.257e+08	2.1429e+08	-1	aromatic compound biosynthetic process;biosynthetic process;cellular aromatic compound metabolic process;cellular biosynthetic process;cellular metabolic process;cellular nitrogen compound biosynthetic process;cellular nitrogen compound metabolic process;cellular process;DNA-templated transcription;heterocycle biosynthetic process;heterocycle metabolic process;macromolecule biosynthetic process;m…	binding;cation binding;enzyme binding;ion binding;metal ion binding;protein binding;protein domain specific binding;RNA polymerase binding	cellular anatomical entity;intracellular membrane-bounded organelle;intracellular organelle;membrane-bounded organelle;nucleus;organelle		HOUNKPE_HOUSEKEEPING_GENES;MILI_PSEUDOPODIA_HAPTOTAXIS_DN;PEREZ_TP53_TARGETS	GO:0006139;GO:0006351;GO:0006366;GO:0006396;GO:0006397;GO:0006725;GO:0006807;GO:0008152;GO:0009058;GO:0009059;GO:0009987;GO:0016070;GO:0016071;GO:0018130;GO:0019438;GO:0032774;GO:0034641;GO:0034654;GO:0043170;GO:0044237;GO:0044238;GO:0044249;GO:0044271;GO:0046483;GO:0071704;GO:0090304;GO:1901360;GO:1901362;GO:1901576	GO:0005488;GO:0005515;GO:0019899;GO:0019904;GO:0043167;GO:0043169;GO:0046872;GO:0070063	GO:0005634;GO:0043226;GO:0043227;GO:0043229;GO:0043231;GO:0110165	6	6	6	7	7	7	184.08	0	74.073	11689000000	120	81
Armt1	Damage-control phosphatase ARMT1	A6H630	A6H630	2.1008e+08	2.287e+08	1.6396e+08	1.7153e+08	1.7222e+08	2.0744e+08	1.866e+08	1.8118e+08	1.3581e+08	1.6611e+08	1.8212e+08	1.7876e+08	1.0626e+08	1.3468e+08	1.2925e+08	1.368e+08	1.2771e+08	1.0774e+08	1.2716e+08	1.1222e+08	1.1665e+08	1.248e+08	1.039e+08	-1	cellular process;cellular response to stimulus;cellular response to stress;DNA damage response;metabolic process;methylation;response to stimulus;response to stress	aldehyde-lyase activity;binding;carbon-carbon lyase activity;carboxyl-O-methyltransferase activity;catalytic activity;catalytic activity, acting on a protein;cation binding;enzyme binding;fructose 6-phosphate aldolase activity;fructose-1-phosphatase activity;hydrolase activity;hydrolase activity, acting on ester bonds;ion binding;lyase activity;metal ion binding;methyltransferase activity;O-methy…			CREIGHTON_ENDOCRINE_THERAPY_RESISTANCE_1;DOANE_BREAST_CANCER_ESR1_UP;FARMER_BREAST_CANCER_BASAL_VS_LULMINAL;GOZGIT_ESR1_TARGETS_DN;GRAESSMANN_APOPTOSIS_BY_DOXORUBICIN_DN;HAHTOLA_SEZARY_SYNDROM_UP;HAMAI_APOPTOSIS_VIA_TRAIL_UP;IBRAHIM_NRF2_UP;IVANOVA_HEMATOPOIESIS_INTERMEDIATE_PROGENITOR;LIM_MAMMARY_STEM_CELL_DN;MASSARWEH_TAMOXIFEN_RESISTANCE_DN;MOHANKUMAR_HOXA1_TARGETS_UP;ONKEN_UVEAL_MELANOMA_DN;P…	GO:0006950;GO:0006974;GO:0008152;GO:0009987;GO:0032259;GO:0033554;GO:0050896;GO:0051716	GO:0003824;GO:0005488;GO:0005515;GO:0008168;GO:0008171;GO:0008276;GO:0008757;GO:0008983;GO:0010340;GO:0016740;GO:0016741;GO:0016787;GO:0016788;GO:0016791;GO:0016829;GO:0016830;GO:0016832;GO:0019899;GO:0042578;GO:0043167;GO:0043169;GO:0046872;GO:0051998;GO:0097023;GO:0103026;GO:0140096		8	8	8	21.4	21.4	21.4	50.548	0	42.468	10024000000	83	82
Dennd4c	DENN domain-containing protein 4C	A6H8H2	A6H8H2	1.1071e+08	1.1982e+08	1.145e+08	1.1416e+08	1.1944e+08	8.0641e+07	1.6884e+08	9.8378e+07	9.892e+07	9.8374e+07	1.0674e+08	1.1032e+08	1.2098e+08	1.1031e+08	1.2832e+08	1.1179e+08	9.9564e+07	1.0254e+08	1.1597e+08	1.0943e+08	1.1215e+08	1.1743e+08	1.1547e+08	-1	biological regulation;cellular localization;cellular macromolecule localization;cellular process;cellular response to chemical stimulus;cellular response to endogenous stimulus;cellular response to hormone stimulus;cellular response to insulin stimulus;cellular response to nitrogen compound;cellular response to organic substance;cellular response to organonitrogen compound;cellular response to ox…	enzyme regulator activity;GTPase regulator activity;guanyl-nucleotide exchange factor activity;molecular function regulator activity;nucleoside-triphosphatase regulator activity	cellular anatomical entity;cytoplasmic vesicle;cytoplasmic vesicle membrane;cytosol;Golgi apparatus;insulin-responsive compartment;intracellular membrane-bounded organelle;intracellular organelle;intracellular vesicle;membrane;membrane protein complex;membrane-bounded organelle;organelle;organelle membrane;plasma membrane;protein-containing complex;retromer complex;secretory granule;secretory ves…		ACEVEDO_LIVER_TUMOR_VS_NORMAL_ADJACENT_TISSUE_DN;BOYLAN_MULTIPLE_MYELOMA_PCA3_DN;BUYTAERT_PHOTODYNAMIC_THERAPY_STRESS_UP;CARDOSO_RESPONSE_TO_GAMMA_RADIATION_AND_3AB;KARLSSON_TGFB1_TARGETS_DN;KIM_WT1_TARGETS_DN;KRIEG_HYPOXIA_NOT_VIA_KDM3A;MARTENS_TRETINOIN_RESPONSE_DN;NAKAMURA_TUMOR_ZONE_PERIPHERAL_VS_CENTRAL_DN;PECE_MAMMARY_STEM_CELL_DN;REACTOME_MEMBRANE_TRAFFICKING;REACTOME_RAB_GEFS_EXCHANGE_GTP…	GO:0006810;GO:0008104;GO:0009719;GO:0009725;GO:0009966;GO:0009987;GO:0010033;GO:0010243;GO:0010646;GO:0015031;GO:0023051;GO:0032483;GO:0032868;GO:0032869;GO:0032870;GO:0033036;GO:0042221;GO:0043434;GO:0045184;GO:0046578;GO:0048583;GO:0050789;GO:0050794;GO:0050896;GO:0051056;GO:0051179;GO:0051234;GO:0051641;GO:0051668;GO:0051716;GO:0065007;GO:0070727;GO:0070887;GO:0071310;GO:0071375;GO:0071417;GO:…	GO:0005085;GO:0030234;GO:0030695;GO:0060589;GO:0098772	GO:0005794;GO:0005829;GO:0005886;GO:0012506;GO:0016020;GO:0030141;GO:0030659;GO:0030904;GO:0031090;GO:0031410;GO:0031982;GO:0032593;GO:0032991;GO:0043226;GO:0043227;GO:0043229;GO:0043231;GO:0097708;GO:0098796;GO:0099503;GO:0110165	6	6	6	5.8	5.8	5.8	211.46	0	31.471	7103499999.999999	61	83
Wdr76	WD repeat-containing protein 76	A6PWY4	A6PWY4	8.73309e+07	1.1841e+08					1.0112e+08	9.5865e+07	9.88181e+07	1.1233e+08	7.5142e+07	9.27419e+07			5.6838e+07				7.9064e+07				1.8239e+08	-1	biological regulation;cellular process;cellular response to stimulus;cellular response to stress;DNA damage response;regulation of biological process;regulation of cell communication;regulation of cell cycle;regulation of cell cycle checkpoint;regulation of cell cycle phase transition;regulation of cell cycle process;regulation of cellular process;regulation of cellular response to stress;regulat…	binding;DNA binding;enzyme binding;nucleic acid binding;organic cyclic compound binding;protein binding	cellular anatomical entity;chromatin;heterochromatin;intracellular membrane-bounded organelle;intracellular organelle;membrane-bounded organelle;nucleus;organelle;protein-containing complex;protein-DNA complex;site of DNA damage		BLANCO_MELO_BRONCHIAL_EPITHELIAL_CELLS_INFLUENZA_A_DEL_NS1_INFECTION_DN;BUYTAERT_PHOTODYNAMIC_THERAPY_STRESS_DN;CARRILLOREIXACH_HEPATOBLASTOMA_VS_NORMAL_UP;CHEMNITZ_RESPONSE_TO_PROSTAGLANDIN_E2_UP;CHICAS_RB1_TARGETS_LOW_SERUM;CHICAS_RB1_TARGETS_SENESCENT;DUTERTRE_ESTRADIOL_RESPONSE_24HR_UP;DUTERTRE_ESTRADIOL_RESPONSE_6HR_UP;FISCHER_DREAM_TARGETS;FISCHER_G1_S_CELL_CYCLE;GARCIA_TARGETS_OF_FLI1_AND_…	GO:0006950;GO:0006974;GO:0009966;GO:0009987;GO:0010564;GO:0010646;GO:0023051;GO:0033554;GO:0048583;GO:0050789;GO:0050794;GO:0050896;GO:0051716;GO:0051726;GO:0065007;GO:0080134;GO:0080135;GO:1901976;GO:1901987;GO:1902531;GO:2000001	GO:0003676;GO:0003677;GO:0005488;GO:0005515;GO:0019899;GO:0097159	GO:0000785;GO:0000792;GO:0005634;GO:0032991;GO:0032993;GO:0043226;GO:0043227;GO:0043229;GO:0043231;GO:0090734;GO:0110165	5	5	5	10.3	10.3	10.3	69.007	0	8.0559	2494300000	25	84
Dpy19l1	Protein C-mannosyl-transferase DPY19L1	A6X919	A6X919	1.4047e+08	1.4504e+08	1.2452e+08	1.6552e+08	1.6856e+08	1.5305e+08	1.2783e+08	1.3746e+08	1.4774e+08	1.2245e+08	1.5451e+08	1.4464e+08	1.2499e+08	1.408e+08	1.188e+08	1.2414e+08	1.6256e+08	1.3553e+08	1.7138e+08	1.3612e+08	1.6325e+08	1.9202e+08	1.5411e+08	-1		catalytic activity;glycosyltransferase activity;hexosyltransferase activity;mannosyltransferase activity;transferase activity	cellular anatomical entity;membrane;nuclear inner membrane;nuclear membrane;organelle inner membrane;organelle membrane		BILD_E2F3_ONCOGENIC_SIGNATURE;BUYTAERT_PHOTODYNAMIC_THERAPY_STRESS_DN;CHARAFE_BREAST_CANCER_BASAL_VS_MESENCHYMAL_DN;CHARAFE_BREAST_CANCER_LUMINAL_VS_MESENCHYMAL_DN;CHEBOTAEV_GR_TARGETS_DN;CONCANNON_APOPTOSIS_BY_EPOXOMICIN_DN;DAVICIONI_TARGETS_OF_PAX_FOXO1_FUSIONS_UP;DODD_NASOPHARYNGEAL_CARCINOMA_DN;FORTSCHEGGER_PHF8_TARGETS_DN;GAZDA_DIAMOND_BLACKFAN_ANEMIA_ERYTHROID_UP;GOTTWEIN_TARGETS_OF_KSHV_MI…		GO:0000030;GO:0003824;GO:0016740;GO:0016757;GO:0016758	GO:0005637;GO:0016020;GO:0019866;GO:0031090;GO:0031965;GO:0110165	6	6	6	9.9	9.9	9.9	84.186	0	18.195	7478899999.999999	80	85
Thada	tRNA (32-2-O)-methyltransferase regulator THADA	A8C756	A8C756	6.4435e+07	5.4848e+07	5.62e+07	5.8372e+07	5.8558e+07	6.3024e+07	6.0099e+07	5.1512e+07	5.1534e+07	5.1701e+07	5.7875e+07	4.4274e+07	4.136e+07	4.2903e+07	4.5323e+07	3.9695e+07	3.2442e+07	2.9586e+07	3.6967e+07	2.6263e+07	3.6966e+07	4.7533e+07	3.1294e+07	-1	calcium ion homeostasis;cellular aromatic compound metabolic process;cellular homeostasis;cellular metabolic process;cellular nitrogen compound metabolic process;cellular process;chemical homeostasis;endoplasmic reticulum calcium ion homeostasis;heterocycle metabolic process;homeostatic process;inorganic ion homeostasis;intracellular calcium ion homeostasis;intracellular chemical homeostasis;intr…	enzyme regulator activity;molecular function regulator activity	cellular anatomical entity;endoplasmic reticulum;intracellular membrane-bounded organelle;intracellular organelle;membrane-bounded organelle;organelle		AUNG_GASTRIC_CANCER;CHYLA_CBFA2T3_TARGETS_UP;DESERT_PERIVENOUS_HEPATOCELLULAR_CARCINOMA_SUBCLASS_UP;GARY_CD5_TARGETS_DN;KOINUMA_TARGETS_OF_SMAD2_OR_SMAD3;KRIGE_RESPONSE_TO_TOSEDOSTAT_24HR_DN;KRIGE_RESPONSE_TO_TOSEDOSTAT_6HR_DN;NUYTTEN_EZH2_TARGETS_DN;PARENT_MTOR_SIGNALING_UP;REACTOME_METABOLISM_OF_RNA;REACTOME_TRNA_MODIFICATION_IN_THE_NUCLEUS_AND_CYTOSOL;REACTOME_TRNA_PROCESSING;ZHENG_BOUND_BY_FO…	GO:0001510;GO:0002128;GO:0006139;GO:0006396;GO:0006399;GO:0006400;GO:0006725;GO:0006807;GO:0006873;GO:0006874;GO:0008033;GO:0008152;GO:0009451;GO:0009987;GO:0016070;GO:0019725;GO:0030003;GO:0030488;GO:0032259;GO:0032469;GO:0032471;GO:0034470;GO:0034641;GO:0034660;GO:0042592;GO:0043170;GO:0043412;GO:0043414;GO:0044237;GO:0044238;GO:0046483;GO:0048878;GO:0050801;GO:0055074;GO:0055080;GO:0055082;GO:…	GO:0030234;GO:0098772	GO:0005783;GO:0043226;GO:0043227;GO:0043229;GO:0043231;GO:0110165	13	13	13	9.1	9.1	9.1	217.29	0	49.015	6268999999.999999	92	86
Sec14l1	SEC14-like protein 1	A8Y5H7	A8Y5H7	2.8041e+07	2.8951e+07	3.1369e+07		3.0377e+07	2.8577e+07	3.1061e+07	2.8275e+07	3.1145e+07	3.007e+07	3.8972e+07	3.4328e+07	3.9829e+07	3.8337e+07	3.8601e+07	3.5681e+07	4.2222e+07	4.097e+07	4.4834e+07	4.1013e+07	3.7167e+07	4.3501e+07		-1	biological process involved in interspecies interaction between organisms;biological regulation;choline transport;defense response;defense response to other organism;establishment of localization;immune response;immune system process;innate immune response;localization;negative regulation of biological process;negative regulation of cell communication;negative regulation of cellular process;negat…	binding;molecular sequestering activity;protein binding;protein sequestering activity;RIG-I binding;signaling receptor binding	cellular anatomical entity;cytoplasm;cytosol;Golgi apparatus;intracellular membrane-bounded organelle;intracellular organelle;membrane-bounded organelle;nucleoplasm;organelle		ACEVEDO_LIVER_TUMOR_VS_NORMAL_ADJACENT_TISSUE_DN;ACOSTA_PROLIFERATION_INDEPENDENT_MYC_TARGETS_DN;BOQUEST_STEM_CELL_DN;CHIARADONNA_NEOPLASTIC_TRANSFORMATION_CDC25_DN;CHIARADONNA_NEOPLASTIC_TRANSFORMATION_KRAS_DN;DACOSTA_UV_RESPONSE_VIA_ERCC3_COMMON_DN;DACOSTA_UV_RESPONSE_VIA_ERCC3_DN;DEBIASI_APOPTOSIS_BY_REOVIRUS_INFECTION_DN;DITTMER_PTHLH_TARGETS_UP;FEVR_CTNNB1_TARGETS_UP;FISCHER_DREAM_TARGETS;FO…	GO:0002376;GO:0002682;GO:0002683;GO:0002831;GO:0006810;GO:0006950;GO:0006952;GO:0006955;GO:0009605;GO:0009607;GO:0009966;GO:0009968;GO:0010646;GO:0010648;GO:0015695;GO:0015697;GO:0015871;GO:0023051;GO:0023057;GO:0031347;GO:0032101;GO:0039531;GO:0039532;GO:0039535;GO:0039536;GO:0043207;GO:0044419;GO:0045087;GO:0045088;GO:0048519;GO:0048523;GO:0048583;GO:0048585;GO:0050776;GO:0050789;GO:0050794;GO:…	GO:0005102;GO:0005488;GO:0005515;GO:0039552;GO:0140311;GO:0140313	GO:0005654;GO:0005737;GO:0005794;GO:0005829;GO:0043226;GO:0043227;GO:0043229;GO:0043231;GO:0110165	2	2	2	3.6	3.6	3.6	81.215	0	8.2797	1394400000	15	87
Usp36	Ubiquitin carboxyl-terminal hydrolase 36	B1AQJ2	B1AQJ2	7.0461e+07	8.9334e+07	9.19381e+07	7.1371e+07	9.9164e+07	9.1239e+07	9.0785e+07	9.4909e+07	9.7318e+07	8.2228e+07	9.0561e+07	9.4326e+07	1.0304e+08	9.5453e+07	1.1696e+08	9.90079e+07	1.6281e+08	1.8943e+08	1.3516e+08	1.2602e+08	1.2855e+08	1.3405e+08	1.4302e+08	-1	biological regulation;cellular component organization;cellular component organization or biogenesis;cellular process;chromatin organization;macromolecule metabolic process;macromolecule modification;metabolic process;negative regulation of autophagy;negative regulation of biological process;negative regulation of catabolic process;negative regulation of cellular catabolic process;negative regulat…	catalytic activity;catalytic activity, acting on a protein;cysteine-type deubiquitinase activity;cysteine-type peptidase activity;deubiquitinase activity;hydrolase activity;K48-linked deubiquitinase activity;peptidase activity;ubiquitin-like protein peptidase activity	cellular anatomical entity;cytoplasm;cytosol;intracellular membrane-bounded organelle;intracellular non-membrane-bounded organelle;intracellular organelle;membrane-bounded organelle;non-membrane-bounded organelle;nuclear body;nuclear speck;nucleolus;nucleoplasm;nucleus;organelle		BEIER_GLIOMA_STEM_CELL_DN;BOQUEST_STEM_CELL_DN;BUYTAERT_PHOTODYNAMIC_THERAPY_STRESS_UP;COLDREN_GEFITINIB_RESISTANCE_UP;GRAESSMANN_APOPTOSIS_BY_DOXORUBICIN_DN;GRAESSMANN_RESPONSE_TO_MC_AND_DOXORUBICIN_DN;KRIEG_HYPOXIA_NOT_VIA_KDM3A;MITSIADES_RESPONSE_TO_APLIDIN_UP;NAGASHIMA_NRG1_SIGNALING_UP;NIKOLSKY_BREAST_CANCER_17Q21_Q25_AMPLICON;NUYTTEN_EZH2_TARGETS_DN;NUYTTEN_NIPP1_TARGETS_UP;OSMAN_BLADDER_CA…	GO:0006325;GO:0006807;GO:0006996;GO:0006997;GO:0007000;GO:0008152;GO:0009889;GO:0009892;GO:0009894;GO:0009895;GO:0009987;GO:0010468;GO:0010506;GO:0010507;GO:0010556;GO:0016043;GO:0016241;GO:0016242;GO:0016579;GO:0019219;GO:0019222;GO:0019538;GO:0031323;GO:0031324;GO:0031326;GO:0031329;GO:0031330;GO:0031647;GO:0036211;GO:0042981;GO:0043067;GO:0043170;GO:0043412;GO:0043687;GO:0043933;GO:0044238;GO:…	GO:0003824;GO:0004843;GO:0008233;GO:0008234;GO:0016787;GO:0019783;GO:0101005;GO:0140096;GO:1990380	GO:0005634;GO:0005654;GO:0005730;GO:0005737;GO:0005829;GO:0016604;GO:0016607;GO:0043226;GO:0043227;GO:0043228;GO:0043229;GO:0043231;GO:0043232;GO:0110165	13	13	13	18.6	18.6	18.6	119.91	0	144.86	10908000000	149	88
Cisd3	CDGSH iron-sulfur domain-containing protein 3, mitochondrial	B1AR13	B1AR13	2.1764e+08	2.0146e+08	2.1614e+08	2.3934e+08	2.726e+08	2.7596e+08	2.7388e+08	2.2041e+08	2.1921e+08	1.8425e+08	1.9784e+08	2.0723e+08	2.449e+08	1.9048e+08	2.117e+08	1.7204e+08	2.6667e+08	3.1637e+08	2.7392e+08	3.1637e+08	2.7543e+08	3.1233e+08	2.4744e+08	-1	macromolecule metabolic process;metabolic process;nitrogen compound metabolic process;organic substance metabolic process;organonitrogen compound metabolic process;primary metabolic process;protein maturation;protein maturation by [2Fe-2S] cluster transfer;protein maturation by iron-sulfur cluster transfer;protein metabolic process	2 iron, 2 sulfur cluster binding;binding;cation binding;ion binding;iron-sulfur cluster binding;metal cluster binding;metal ion binding	cellular anatomical entity;intracellular membrane-bounded organelle;intracellular organelle;membrane-bounded organelle;mitochondrion;organelle		LOPEZ_MBD_TARGETS;RODRIGUES_THYROID_CARCINOMA_ANAPLASTIC_DN;VANLOO_SP3_TARGETS_DN;WP_17Q12_COPY_NUMBER_VARIATION_SYNDROME	GO:0006807;GO:0008152;GO:0019538;GO:0043170;GO:0044238;GO:0051604;GO:0071704;GO:0097428;GO:0106034;GO:1901564	GO:0005488;GO:0043167;GO:0043169;GO:0046872;GO:0051536;GO:0051537;GO:0051540	GO:0005739;GO:0043226;GO:0043227;GO:0043229;GO:0043231;GO:0110165	3	3	3	27	27	27	15.676	0	13.293	10315000000	82	89
Slfn9	Schlafen family member 9	B1ARD6	B1ARD6	5.186e+07	4.2897e+07	6.8818e+07	6.5088e+07	8.2086e+07	6.0884e+07	4.8302e+07	5.6579e+07	5.1719e+07	4.0037e+07	6.5196e+07	6.8754e+07	4.2869e+07	4.3016e+07	3.2006e+07	2.9267e+07	4.1681e+07	3.6211e+07	4.2711e+07	3.178e+07	4.5915e+07	5.0463e+07	3.7633e+07	-1	aromatic compound catabolic process;biological process involved in interspecies interaction between organisms;catabolic process;cellular aromatic compound metabolic process;cellular catabolic process;cellular metabolic process;cellular nitrogen compound catabolic process;cellular nitrogen compound metabolic process;cellular process;defense response;defense response to other organism;defense respo…	adenyl nucleotide binding;adenyl ribonucleotide binding;anion binding;ATP binding;ATP hydrolysis activity;binding;carbohydrate derivative binding;catalytic activity;catalytic activity, acting on a nucleic acid;catalytic activity, acting on RNA;cation binding;endonuclease activity;heterocyclic compound binding;hydrolase activity;hydrolase activity, acting on acid anhydrides;hydrolase activity, act…	cellular anatomical entity;cytoplasm;cytosol;intracellular membrane-bounded organelle;intracellular organelle;membrane-bounded organelle;nucleoplasm;nucleus;organelle;site of DNA damage			GO:0006139;GO:0006399;GO:0006401;GO:0006725;GO:0006807;GO:0006950;GO:0006952;GO:0008152;GO:0009056;GO:0009057;GO:0009605;GO:0009607;GO:0009615;GO:0009987;GO:0016070;GO:0016072;GO:0016075;GO:0016078;GO:0019439;GO:0034641;GO:0034655;GO:0034660;GO:0034661;GO:0043170;GO:0043207;GO:0044237;GO:0044238;GO:0044248;GO:0044270;GO:0044419;GO:0046483;GO:0046700;GO:0050896;GO:0051607;GO:0051707;GO:0071704;GO:…	GO:0000049;GO:0000166;GO:0003676;GO:0003723;GO:0003824;GO:0004518;GO:0004519;GO:0004521;GO:0004540;GO:0005488;GO:0005524;GO:0008270;GO:0016462;GO:0016787;GO:0016788;GO:0016817;GO:0016818;GO:0016887;GO:0017076;GO:0017111;GO:0030554;GO:0032553;GO:0032555;GO:0032559;GO:0035639;GO:0036094;GO:0043167;GO:0043168;GO:0043169;GO:0046872;GO:0046914;GO:0097159;GO:0097367;GO:0140098;GO:0140640;GO:1901265;GO:…	GO:0005634;GO:0005654;GO:0005737;GO:0005829;GO:0043226;GO:0043227;GO:0043229;GO:0043231;GO:0090734;GO:0110165	6	6	5	9.3	9.3	8	103.99	0	30.561	3996099999.9999995	55	90
Slfn8	Schlafen family member 8	B1ARD8	B1ARD8					3.5365e+07	2.3765e+07	2.5809e+07	2.6808e+07	2.3803e+07	2.2594e+07	3.0159e+07													-1	aromatic compound catabolic process;biological process involved in interspecies interaction between organisms;catabolic process;cellular aromatic compound metabolic process;cellular catabolic process;cellular metabolic process;cellular nitrogen compound catabolic process;cellular nitrogen compound metabolic process;cellular process;defense response;defense response to other organism;defense respo…	adenyl nucleotide binding;adenyl ribonucleotide binding;anion binding;ATP binding;ATP hydrolysis activity;binding;carbohydrate derivative binding;catalytic activity;catalytic activity, acting on a nucleic acid;catalytic activity, acting on RNA;cation binding;endonuclease activity;heterocyclic compound binding;hydrolase activity;hydrolase activity, acting on acid anhydrides;hydrolase activity, act…	cellular anatomical entity;cytoplasm;cytosol;intracellular membrane-bounded organelle;intracellular organelle;membrane-bounded organelle;nucleoplasm;nucleus;organelle;site of DNA damage			GO:0002376;GO:0006139;GO:0006399;GO:0006401;GO:0006725;GO:0006807;GO:0006950;GO:0006952;GO:0008152;GO:0009056;GO:0009057;GO:0009605;GO:0009607;GO:0009615;GO:0009987;GO:0016070;GO:0016072;GO:0016075;GO:0016078;GO:0019439;GO:0034641;GO:0034655;GO:0034660;GO:0034661;GO:0043170;GO:0043207;GO:0044237;GO:0044238;GO:0044248;GO:0044270;GO:0044419;GO:0046483;GO:0046700;GO:0050896;GO:0051607;GO:0051707;GO:…	GO:0000049;GO:0000166;GO:0003676;GO:0003723;GO:0003824;GO:0004518;GO:0004519;GO:0004521;GO:0004540;GO:0005488;GO:0005524;GO:0008270;GO:0016462;GO:0016787;GO:0016788;GO:0016817;GO:0016818;GO:0016887;GO:0017076;GO:0017111;GO:0030554;GO:0032553;GO:0032555;GO:0032559;GO:0035639;GO:0036094;GO:0043167;GO:0043168;GO:0043169;GO:0046872;GO:0046914;GO:0097159;GO:0097367;GO:0140098;GO:0140640;GO:1901265;GO:…	GO:0005634;GO:0005654;GO:0005737;GO:0005829;GO:0043226;GO:0043227;GO:0043229;GO:0043231;GO:0090734;GO:0110165	4	3	3	5.6	4.3	4.3	104.26	0.00017191	4.0096	481200000	7	91
Pex10	Peroxisome biogenesis factor 10	B1AUE5	B1AUE5										5.542e+07	6.8469e+07			8.2497e+07			4.1485e+07							-1	cellular component organization;cellular component organization or biogenesis;cellular localization;cellular macromolecule localization;cellular process;cellular response to chemical stimulus;cellular response to chemical stress;cellular response to oxidative stress;cellular response to oxygen-containing compound;cellular response to reactive oxygen species;cellular response to stimulus;cellular …	acyltransferase activity;aminoacyltransferase activity;binding;catalytic activity;catalytic activity, acting on a protein;cation binding;ion binding;metal ion binding;transferase activity;transition metal ion binding;ubiquitin protein ligase activity;ubiquitin-like protein ligase activity;ubiquitin-like protein transferase activity;ubiquitin-protein transferase activity;zinc ion binding	bounding membrane of organelle;cellular anatomical entity;intracellular membrane-bounded organelle;intracellular organelle;membrane;membrane-bounded organelle;microbody;microbody membrane;organelle;organelle membrane;peroxisomal membrane;peroxisome	Peroxisome	KEGG_PEROXISOME;KESHELAVA_MULTIPLE_DRUG_RESISTANCE;KIM_WT1_TARGETS_DN;REACTOME_E3_UBIQUITIN_LIGASES_UBIQUITINATE_TARGET_PROTEINS;REACTOME_PEROXISOMAL_PROTEIN_IMPORT;REACTOME_POST_TRANSLATIONAL_PROTEIN_MODIFICATION;REACTOME_PROTEIN_LOCALIZATION;REACTOME_PROTEIN_UBIQUITINATION;SETLUR_PROSTATE_CANCER_TMPRSS2_ERG_FUSION_UP;WAKABAYASHI_ADIPOGENESIS_PPARG_RXRA_BOUND_8D;WP_1P36_COPY_NUMBER_VARIATION_SYN…	GO:0000302;GO:0001881;GO:0006807;GO:0006810;GO:0006886;GO:0006950;GO:0006979;GO:0006996;GO:0007031;GO:0008104;GO:0008152;GO:0009987;GO:0015031;GO:0015919;GO:0016043;GO:0016558;GO:0016562;GO:0016567;GO:0019538;GO:0032446;GO:0033036;GO:0033365;GO:0033554;GO:0034599;GO:0034614;GO:0036211;GO:0042221;GO:0043112;GO:0043170;GO:0043412;GO:0043574;GO:0043687;GO:0044238;GO:0044743;GO:0045184;GO:0046907;GO:…	GO:0003824;GO:0004842;GO:0005488;GO:0008270;GO:0016740;GO:0016746;GO:0016755;GO:0019787;GO:0043167;GO:0043169;GO:0046872;GO:0046914;GO:0061630;GO:0061659;GO:0140096	GO:0005777;GO:0005778;GO:0016020;GO:0031090;GO:0031903;GO:0042579;GO:0043226;GO:0043227;GO:0043229;GO:0043231;GO:0098588;GO:0110165	2	2	2	8.3	8.3	8.3	37.157	0	18.372	743970000	14	92
Kif16b	Kinesin-like protein KIF16B	B1AVY7	B1AVY7				2.7994e+07										3.1016e+07										-1	anatomical structure development;anatomical structure formation involved in morphogenesis;biological regulation;catabolic process;cell surface receptor signaling pathway;cellular catabolic process;cellular localization;cellular metabolic process;cellular process;cellular response to chemical stimulus;cellular response to cytokine stimulus;cellular response to organic substance;cellular response t…	adenyl nucleotide binding;adenyl ribonucleotide binding;anion binding;ATP binding;ATP hydrolysis activity;ATP-dependent activity;binding;carbohydrate derivative binding;catalytic activity;cytoskeletal motor activity;cytoskeletal protein binding;enzyme binding;GTPase binding;heterocyclic compound binding;hydrolase activity;hydrolase activity, acting on acid anhydrides;hydrolase activity, acting on…	bounding membrane of organelle;cellular anatomical entity;cytoplasm;cytoplasmic vesicle;cytoplasmic vesicle membrane;cytosol;early endosome;early endosome membrane;endocytic vesicle;endosome;endosome membrane;intracellular membrane-bounded organelle;intracellular non-membrane-bounded organelle;intracellular organelle;intracellular vesicle;kinesin complex;membrane;membrane-bounded organelle;microt…		BREDEMEYER_RAG_SIGNALING_VIA_ATM_NOT_VIA_NFKB_UP;BRUINS_UVC_RESPONSE_VIA_TP53_GROUP_A;BRUINS_UVC_RESPONSE_VIA_TP53_GROUP_D;BURTON_ADIPOGENESIS_11;FARMER_BREAST_CANCER_BASAL_VS_LULMINAL;HAMAI_APOPTOSIS_VIA_TRAIL_UP;HORIUCHI_WTAP_TARGETS_UP;IVANOVA_HEMATOPOIESIS_STEM_CELL_SHORT_TERM;KOYAMA_SEMA3B_TARGETS_UP;LEE_BMP2_TARGETS_UP;MEISSNER_NPC_HCP_WITH_H3K4ME2;PEREZ_TP53_TARGETS;REACTOME_COPI_DEPENDENT…	GO:0001704;GO:0001919;GO:0006810;GO:0006892;GO:0006895;GO:0007017;GO:0007018;GO:0007165;GO:0007166;GO:0007167;GO:0007169;GO:0007173;GO:0007492;GO:0008152;GO:0008543;GO:0009056;GO:0009057;GO:0009888;GO:0009987;GO:0010033;GO:0016192;GO:0016197;GO:0016482;GO:0019222;GO:0023051;GO:0032502;GO:0032801;GO:0034097;GO:0034341;GO:0038127;GO:0042221;GO:0043112;GO:0043170;GO:0044237;GO:0044248;GO:0045022;GO:…	GO:0000166;GO:0003774;GO:0003777;GO:0003824;GO:0005488;GO:0005515;GO:0005524;GO:0005543;GO:0005547;GO:0008017;GO:0008092;GO:0008289;GO:0008574;GO:0015631;GO:0016462;GO:0016787;GO:0016817;GO:0016818;GO:0016887;GO:0017076;GO:0017111;GO:0019899;GO:0030554;GO:0031267;GO:0032266;GO:0032553;GO:0032555;GO:0032559;GO:0035091;GO:0035639;GO:0036094;GO:0043167;GO:0043168;GO:0043325;GO:0051020;GO:0080025;GO:…	GO:0005737;GO:0005768;GO:0005769;GO:0005819;GO:0005829;GO:0005871;GO:0005874;GO:0005875;GO:0010008;GO:0012506;GO:0016020;GO:0030139;GO:0030659;GO:0031090;GO:0031410;GO:0031901;GO:0031982;GO:0032991;GO:0043226;GO:0043227;GO:0043228;GO:0043229;GO:0043231;GO:0043232;GO:0045335;GO:0097708;GO:0098588;GO:0099080;GO:0099081;GO:0099512;GO:0099513;GO:0110165	7	6	6	5.6	5	5	150.06	0	6.0387	1239300000	5	93
Uprt	Uracil phosphoribosyltransferase homolog	B1AVZ0	B1AVZ0	1.6766e+08	2.1955e+08	1.3101e+08	1.547e+08	1.7368e+08	1.3342e+08	2.0135e+08	1.6148e+08	1.6409e+08	1.5901e+08	2.2259e+08	1.704e+08	1.3473e+08	1.4684e+08	1.57e+08	1.8125e+08	2.0045e+08	2.5258e+08	1.7969e+08	1.9102e+08	2.6735e+08		1.9225e+08	-1	aromatic compound biosynthetic process;biological regulation;biosynthetic process;body fluid secretion;carbohydrate derivative biosynthetic process;carbohydrate derivative metabolic process;cellular aromatic compound metabolic process;cellular biosynthetic process;cellular metabolic process;cellular nitrogen compound biosynthetic process;cellular nitrogen compound metabolic process;cellular proce…	anion binding;binding;carbohydrate derivative binding;catalytic activity;GTP binding;guanyl nucleotide binding;guanyl ribonucleotide binding;heterocyclic compound binding;ion binding;kinase activity;nucleoside phosphate binding;nucleotide binding;organic cyclic compound binding;phosphotransferase activity, alcohol group as acceptor;purine nucleotide binding;purine ribonucleoside triphosphate bind…	cellular anatomical entity;cytoplasm;intracellular membrane-bounded organelle;intracellular organelle;membrane-bounded organelle;nucleoplasm;organelle	Pyrimidine metabolism	KEGG_PYRIMIDINE_METABOLISM;KRIEG_HYPOXIA_NOT_VIA_KDM3A	GO:0006139;GO:0006220;GO:0006221;GO:0006222;GO:0006725;GO:0006753;GO:0006793;GO:0006796;GO:0006807;GO:0006810;GO:0007565;GO:0007589;GO:0007595;GO:0008152;GO:0009058;GO:0009117;GO:0009123;GO:0009124;GO:0009129;GO:0009130;GO:0009156;GO:0009161;GO:0009165;GO:0009173;GO:0009174;GO:0009218;GO:0009220;GO:0009259;GO:0009260;GO:0009719;GO:0009725;GO:0009987;GO:0010033;GO:0010243;GO:0018130;GO:0019438;GO:…	GO:0000166;GO:0003824;GO:0005488;GO:0005525;GO:0016301;GO:0016740;GO:0016772;GO:0016773;GO:0017076;GO:0019001;GO:0032553;GO:0032555;GO:0032561;GO:0035639;GO:0036094;GO:0043167;GO:0043168;GO:0050262;GO:0097159;GO:0097367;GO:1901265;GO:1901363	GO:0005654;GO:0005737;GO:0043226;GO:0043227;GO:0043229;GO:0043231;GO:0110165	1	1	1	5.2	5.2	5.2	34.278	0	17.241	6163099999.999999	50	94
Zcchc7	Zinc finger CCHC domain-containing protein 7	B1AX39	B1AX39			1.4979e+08	5.3808e+07	6.3915e+07	1.7128e+08	1.4904e+08	1.0828e+08	1.1403e+08	1.5018e+08	1.4089e+08	1.6189e+08	2.565e+08	2.6784e+08	2.9155e+08	3.487e+08	1.0004e+08	1.5112e+08	7.4648e+07	7.6002e+07	5.9207e+07		8.1473e+07	-1	aromatic compound catabolic process;biological regulation;catabolic process;cellular aromatic compound metabolic process;cellular catabolic process;cellular metabolic process;cellular nitrogen compound catabolic process;cellular nitrogen compound metabolic process;cellular process;CUT catabolic process;CUT metabolic process;heterocycle catabolic process;heterocycle metabolic process;macromolecule…	binding;cation binding;ion binding;metal ion binding;nucleic acid binding;organic cyclic compound binding;RNA binding;transition metal ion binding;zinc ion binding	cellular anatomical entity;cytosol;intracellular non-membrane-bounded organelle;intracellular organelle;non-membrane-bounded organelle;nuclear protein-containing complex;nucleolus;organelle;protein-containing complex;TRAMP complex	RNA degradation	GRAESSMANN_APOPTOSIS_BY_DOXORUBICIN_DN;IVANOVA_HEMATOPOIESIS_STEM_CELL;JOHNSTONE_PARVB_TARGETS_3_DN;KEGG_RNA_DEGRADATION;RAO_BOUND_BY_SALL4;RODRIGUES_THYROID_CARCINOMA_ANAPLASTIC_UP;RODWELL_AGING_KIDNEY_UP;WAKABAYASHI_ADIPOGENESIS_PPARG_RXRA_BOUND_8D;YU_MYC_TARGETS_DN	GO:0000956;GO:0006139;GO:0006399;GO:0006401;GO:0006402;GO:0006725;GO:0006807;GO:0008152;GO:0009056;GO:0009057;GO:0009889;GO:0009890;GO:0009892;GO:0009987;GO:0010468;GO:0010556;GO:0010558;GO:0010605;GO:0010629;GO:0016070;GO:0016071;GO:0016072;GO:0016073;GO:0016074;GO:0016075;GO:0016076;GO:0016077;GO:0016078;GO:0019222;GO:0019439;GO:0031323;GO:0031324;GO:0031326;GO:0031327;GO:0034641;GO:0034655;GO:…	GO:0003676;GO:0003723;GO:0005488;GO:0008270;GO:0043167;GO:0043169;GO:0046872;GO:0046914;GO:0097159	GO:0005730;GO:0005829;GO:0031499;GO:0032991;GO:0043226;GO:0043228;GO:0043229;GO:0043232;GO:0110165;GO:0140513	4	4	4	5.5	5.5	5.5	63	0	14.193	5083000000	53	95
Tomm5	Mitochondrial import receptor subunit TOM5 homolog	B1AXP6	B1AXP6	4.7036e+07												1.1444e+08		1.2697e+08	9.3387e+07	1.195e+08	1.8882e+08	1.0867e+08	1.8841e+08	1.0208e+08		1.3242e+08	-1	cellular localization;cellular macromolecule localization;cellular process;establishment of localization;establishment of protein localization;establishment of protein localization to mitochondrion;establishment of protein localization to organelle;localization;macromolecule localization;protein localization;protein localization to mitochondrion;protein localization to organelle;protein targeting…		cellular anatomical entity;intracellular membrane-bounded organelle;intracellular organelle;membrane protein complex;membrane-bounded organelle;mitochondrial outer membrane translocase complex;mitochondrial protein-containing complex;mitochondrion;organelle;outer mitochondrial membrane protein complex;protein-containing complex		BASAKI_YBX1_TARGETS_UP;BRUINS_UVC_RESPONSE_LATE;BYSTRYKH_HEMATOPOIESIS_STEM_CELL_QTL_TRANS;GRAESSMANN_APOPTOSIS_BY_DOXORUBICIN_DN;GRAESSMANN_RESPONSE_TO_MC_AND_DOXORUBICIN_DN;JOHNSTONE_PARVB_TARGETS_3_DN;KRIGE_RESPONSE_TO_TOSEDOSTAT_24HR_DN;KRIGE_RESPONSE_TO_TOSEDOSTAT_6HR_DN;LEE_BMP2_TARGETS_DN;PAL_PRMT5_TARGETS_UP;REACTOME_AUTOPHAGY;REACTOME_MITOCHONDRIAL_PROTEIN_IMPORT;REACTOME_MITOPHAGY;REACT…	GO:0006605;GO:0006626;GO:0008104;GO:0009987;GO:0033036;GO:0033365;GO:0045184;GO:0051179;GO:0051234;GO:0051641;GO:0070585;GO:0070727;GO:0072594;GO:0072655		GO:0005739;GO:0005742;GO:0032991;GO:0043226;GO:0043227;GO:0043229;GO:0043231;GO:0098796;GO:0098798;GO:0098799;GO:0110165	3	3	3	64.7	64.7	64.7	6.0372	0	90.599	2830500000	24	97
Nfx1	Transcriptional repressor NF-X1	B1AY10	B1AY10	8.6371e+07	1.1783e+08	9.955e+07	9.4441e+07	7.6039e+07	5.9461e+07	6.7685e+07	1.0333e+08	1.0752e+08	1.2739e+08	8.6213e+07	8.7537e+07	1.151e+08	1.2408e+08	1.2774e+08	9.7645e+07	1.3438e+08	1.2221e+08	1.2015e+08	9.9277e+07	9.6164e+07	1.1296e+08	1.1994e+08	-1	biological regulation;negative regulation of biological process;negative regulation of biosynthetic process;negative regulation of cellular biosynthetic process;negative regulation of cellular metabolic process;negative regulation of cellular process;negative regulation of DNA-templated transcription;negative regulation of macromolecule biosynthetic process;negative regulation of macromolecule me…	acyltransferase activity;aminoacyltransferase activity;binding;catalytic activity;catalytic activity, acting on a protein;cation binding;DNA binding;DNA-binding transcription factor activity;DNA-binding transcription factor activity, RNA polymerase II-specific;DNA-binding transcription repressor activity;DNA-binding transcription repressor activity, RNA polymerase II-specific;double-stranded DNA …	cellular anatomical entity;cytosol;intracellular membrane-bounded organelle;intracellular non-membrane-bounded organelle;intracellular organelle;membrane;membrane-bounded organelle;non-membrane-bounded organelle;nucleolus;nucleoplasm;nucleus;organelle;plasma membrane		BLALOCK_ALZHEIMERS_DISEASE_UP;DEURIG_T_CELL_PROLYMPHOCYTIC_LEUKEMIA_DN;DODD_NASOPHARYNGEAL_CARCINOMA_UP;ENK_UV_RESPONSE_EPIDERMIS_UP;GAUSSMANN_MLL_AF4_FUSION_TARGETS_G_UP;HOUNKPE_HOUSEKEEPING_GENES;JOHNSTONE_PARVB_TARGETS_2_DN;KEGG_MEDICUS_PATHOGEN_HPV_E6_TO_NOTCH_SIGNALING_PATHWAY_N00382;KOINUMA_TARGETS_OF_SMAD2_OR_SMAD3;PARENT_MTOR_SIGNALING_UP;PUJANA_ATM_PCC_NETWORK;PUJANA_BRCA1_PCC_NETWORK;SM…	GO:0000122;GO:0006355;GO:0006357;GO:0009889;GO:0009890;GO:0009892;GO:0010468;GO:0010556;GO:0010558;GO:0010605;GO:0019219;GO:0019222;GO:0031323;GO:0031324;GO:0031326;GO:0031327;GO:0045346;GO:0045347;GO:0045892;GO:0045934;GO:0048519;GO:0048523;GO:0050789;GO:0050794;GO:0051171;GO:0051172;GO:0051252;GO:0051253;GO:0060255;GO:0065007;GO:0080090;GO:1902679;GO:2001141	GO:0000976;GO:0000977;GO:0000981;GO:0001067;GO:0001217;GO:0001227;GO:0003676;GO:0003677;GO:0003690;GO:0003700;GO:0003824;GO:0004842;GO:0005488;GO:0008270;GO:0016740;GO:0016746;GO:0016755;GO:0019787;GO:0043167;GO:0043169;GO:0043565;GO:0046872;GO:0046914;GO:0061630;GO:0061659;GO:0097159;GO:0140096;GO:0140110;GO:1990837	GO:0005634;GO:0005654;GO:0005730;GO:0005829;GO:0005886;GO:0016020;GO:0043226;GO:0043227;GO:0043228;GO:0043229;GO:0043231;GO:0043232;GO:0110165	12	12	12	17.6	17.6	17.6	123.81	0	90.231	9088100000	135	98
Usp24	Ubiquitin carboxyl-terminal hydrolase 24	B1AY13	B1AY13	8.8843e+07	9.6253e+07	8.5485e+07	1.2239e+08	1.0214e+08	8.5919e+07	7.56e+07	7.3033e+07	7.4618e+07	8.3087e+07	9.9967e+07	9.0544e+07	6.5162e+07	7.0022e+07	5.66e+07	5.5934e+07	4.167e+07	3.343e+07	5.8731e+07	3.2115e+07	4.4627e+07	4.9863e+07	2.891e+07	-1	macromolecule metabolic process;metabolic process;nitrogen compound metabolic process;organic substance metabolic process;organonitrogen compound metabolic process;primary metabolic process;protein metabolic process;proteolysis	catalytic activity;catalytic activity, acting on a protein;cysteine-type deubiquitinase activity;cysteine-type peptidase activity;deubiquitinase activity;hydrolase activity;peptidase activity;ubiquitin-like protein peptidase activity	cellular anatomical entity;cytosol;intracellular membrane-bounded organelle;intracellular organelle;membrane-bounded organelle;nucleus;organelle		CAIRO_HEPATOBLASTOMA_CLASSES_UP;DACOSTA_UV_RESPONSE_VIA_ERCC3_COMMON_DN;DACOSTA_UV_RESPONSE_VIA_ERCC3_DN;DAZARD_RESPONSE_TO_UV_NHEK_DN;DAZARD_UV_RESPONSE_CLUSTER_G6;HENDRICKS_SMARCA4_TARGETS_DN;IVANOVA_HEMATOPOIESIS_LATE_PROGENITOR;LEE_BMP2_TARGETS_DN;MILI_PSEUDOPODIA_HAPTOTAXIS_UP;REACTOME_DEUBIQUITINATION;REACTOME_POST_TRANSLATIONAL_PROTEIN_MODIFICATION;REACTOME_UB_SPECIFIC_PROCESSING_PROTEASES…	GO:0006508;GO:0006807;GO:0008152;GO:0019538;GO:0043170;GO:0044238;GO:0071704;GO:1901564	GO:0003824;GO:0004843;GO:0008233;GO:0008234;GO:0016787;GO:0019783;GO:0101005;GO:0140096	GO:0005634;GO:0005829;GO:0043226;GO:0043227;GO:0043229;GO:0043231;GO:0110165	20	20	20	11.3	11.3	11.3	294	0	75.978	7796699999.999999	99	99
Tmem245	Transmembrane protein 245	B1AZA5	B1AZA5	1.5856e+07	1.3454e+07	1.8791e+07										2.649e+07		2.2871e+07	4.0637e+07	4.4504e+07	4.4071e+07	2.9176e+07	2.9931e+07	4.2307e+07			-1			cellular anatomical entity;membrane		ACEVEDO_LIVER_CANCER_UP;BENPORATH_NANOG_TARGETS;BENPORATH_SOX2_TARGETS;CHARAFE_BREAST_CANCER_LUMINAL_VS_BASAL_DN;CHARAFE_BREAST_CANCER_LUMINAL_VS_MESENCHYMAL_DN;CHEMNITZ_RESPONSE_TO_PROSTAGLANDIN_E2_DN;CHEN_METABOLIC_SYNDROM_NETWORK;CHIANG_LIVER_CANCER_SUBCLASS_CTNNB1_UP;CREIGHTON_ENDOCRINE_THERAPY_RESISTANCE_3;CREIGHTON_ENDOCRINE_THERAPY_RESISTANCE_5;HORIUCHI_WTAP_TARGETS_DN;HOUNKPE_HOUSEKEEPING…			GO:0016020;GO:0110165	2	2	2	2.1	2.1	2.1	97.356	0.00080606	2.7328	816780000	10	100
Thoc2	THO complex subunit 2	B1AZI6	B1AZI6	3.2399e+08	3.3903e+08	3.1704e+08	3.4155e+08	3.8704e+08	3.1855e+08	3.2532e+08	3.1416e+08	3.5451e+08	3.192e+08	3.0416e+08	3.5168e+08	3.7133e+08	3.6047e+08	3.4219e+08	2.7401e+08	3.7064e+08	3.0006e+08	4.0708e+08	4.1191e+08	3.567e+08	4.6482e+08	3.9798e+08	-1	anatomical structure development;anatomical structure morphogenesis;biological process involved in interaction with host;biological process involved in interspecies interaction between organisms;biological process involved in symbiotic interaction;biological regulation;blastocyst development;cell development;cell differentiation;cell division;cell morphogenesis;cellular aromatic compound metaboli…	binding;mRNA binding;nucleic acid binding;organic cyclic compound binding;RNA binding	cellular anatomical entity;intracellular membrane-bounded organelle;intracellular organelle;membrane-bounded organelle;nuclear body;nuclear protein-containing complex;nuclear speck;nucleus;organelle;protein-containing complex;THO complex;THO complex part of transcription export complex;transcription export complex	RNA transport;Spliceosome	ACEVEDO_LIVER_CANCER_DN;BARRIER_COLON_CANCER_RECURRENCE_UP;BILANGES_SERUM_SENSITIVE_VIA_TSC2;BILD_CTNNB1_ONCOGENIC_SIGNATURE;BLALOCK_ALZHEIMERS_DISEASE_INCIPIENT_UP;BLALOCK_ALZHEIMERS_DISEASE_UP;BROWNE_HCMV_INFECTION_18HR_UP;BROWNE_HCMV_INFECTION_6HR_DN;CREIGHTON_ENDOCRINE_THERAPY_RESISTANCE_5;DACOSTA_UV_RESPONSE_VIA_ERCC3_DN;GABRIELY_MIR21_TARGETS;GINESTIER_BREAST_CANCER_ZNF217_AMPLIFIED_DN;GOBE…	GO:0000902;GO:0001824;GO:0006139;GO:0006396;GO:0006397;GO:0006405;GO:0006406;GO:0006725;GO:0006807;GO:0006810;GO:0006913;GO:0008152;GO:0008380;GO:0009653;GO:0009889;GO:0009987;GO:0010468;GO:0010556;GO:0010793;GO:0010975;GO:0010977;GO:0015931;GO:0016070;GO:0016071;GO:0016973;GO:0017145;GO:0019222;GO:0022008;GO:0030154;GO:0031323;GO:0031326;GO:0031344;GO:0031345;GO:0032239;GO:0032386;GO:0032502;GO:…	GO:0003676;GO:0003723;GO:0003729;GO:0005488;GO:0097159	GO:0000346;GO:0000347;GO:0000445;GO:0005634;GO:0016604;GO:0016607;GO:0032991;GO:0043226;GO:0043227;GO:0043229;GO:0043231;GO:0110165;GO:0140513	27	27	27	18.7	18.7	18.7	182.77	0	218.53	54947000000	392	101
Dlgap4	Disks large-associated protein 4	B1AZP2	B1AZP2		2.8889e+07	3.4465e+07	4.1388e+07		3.4682e+07	3.6472e+07	3.4372e+07	3.7654e+07	3.6403e+07	3.5141e+07	3.4666e+07		3.6605e+07	3.3107e+07	3.5998e+07		4.6828e+07	3.4248e+07	3.6932e+07				-1	biological regulation;regulation of biological process;signaling	binding;molecular adaptor activity;protein binding;protein domain specific binding	cell body;cell junction;cell projection;cellular anatomical entity;cholinergic synapse;dendrite;glutamatergic synapse;membrane;neuromuscular junction;neuron projection;neuronal cell body;organelle;plasma membrane bounded cell projection;postsynaptic specialization;synapse		AMIT_EGF_RESPONSE_240_HELA;AMIT_EGF_RESPONSE_480_HELA;ASTIER_INTEGRIN_SIGNALING;BROWNE_HCMV_INFECTION_48HR_DN;BUYTAERT_PHOTODYNAMIC_THERAPY_STRESS_UP;DOUGLAS_BMI1_TARGETS_UP;GOBERT_OLIGODENDROCYTE_DIFFERENTIATION_DN;HATADA_METHYLATED_IN_LUNG_CANCER_DN;HOSHIDA_LIVER_CANCER_SURVIVAL_DN;JOHNSTONE_PARVB_TARGETS_2_UP;LAIHO_COLORECTAL_CANCER_SERRATED_DN;LIAO_METASTASIS;LINDGREN_BLADDER_CANCER_CLUSTER_1…	GO:0023052;GO:0050789;GO:0065007	GO:0005488;GO:0005515;GO:0019904;GO:0060090	GO:0016020;GO:0030054;GO:0030425;GO:0031594;GO:0042995;GO:0043005;GO:0043025;GO:0043226;GO:0044297;GO:0045202;GO:0098978;GO:0098981;GO:0099572;GO:0110165;GO:0120025	5	5	5	9.5	9.5	9.5	108.04	0	10.43	1518999999.9999998	19	102
Cad	Multifunctional protein CAD;Glutamine-dependent carbamoyl-phosphate synthase;Glutamine amidotransferase;Ammonium-dependent carbamoyl phosphate synthase;Aspartate carbamoyltransferase;Dihydroorotase	B2RQC6	B2RQC6	8.3693e+08	8.0786e+08	8.1089e+08	8.4665e+08	8.2941e+08	7.8781e+08	7.1135e+08	7.5328e+08	7.5915e+08	7.6707e+08	8.8772e+08	7.9429e+08	5.7419e+08	6.1702e+08	5.7443e+08	4.6874e+08	4.6354e+08	3.0022e+08	5.793e+08	3.9603e+08	4.767e+08	5.8635e+08	4.4273e+08	-1	'de novo' pyrimidine nucleobase biosynthetic process;'de novo' UMP biosynthetic process;alpha-amino acid biosynthetic process;alpha-amino acid metabolic process;amino acid biosynthetic process;amino acid metabolic process;anatomical structure development;animal organ development;animal organ regeneration;aromatic compound biosynthetic process;biological regulation;biosynthetic process;body fluid …	adenyl nucleotide binding;adenyl ribonucleotide binding;amino acid binding;anion binding;aspartate carbamoyltransferase activity;ATP binding;binding;carbamoyl-phosphate synthase (glutamine-hydrolyzing) activity;carbohydrate derivative binding;carbon-nitrogen ligase activity, with glutamine as amido-N-donor;carboxyl- or carbamoyltransferase activity;carboxylic acid binding;catalytic activity;catal…	cell body;cell projection;cellular anatomical entity;cytoplasm;cytosol;intracellular membrane-bounded organelle;intracellular organelle;membrane-bounded organelle;neuronal cell body;nuclear matrix;nucleus;organelle;presynapse;protein-containing complex;terminal bouton	Alanine, aspartate and glutamate metabolism;Pyrimidine metabolism	BAE_BRCA1_TARGETS_DN;BASAKI_YBX1_TARGETS_UP;BENPORATH_MYC_MAX_TARGETS;BOYLAN_MULTIPLE_MYELOMA_C_CLUSTER_UP;BOYLAN_MULTIPLE_MYELOMA_C_UP;BURTON_ADIPOGENESIS_2;BURTON_ADIPOGENESIS_PEAK_AT_24HR;CAIRO_HEPATOBLASTOMA_CLASSES_UP;CAIRO_PML_TARGETS_BOUND_BY_MYC_UP;CREIGHTON_ENDOCRINE_THERAPY_RESISTANCE_1;CUI_TCF21_TARGETS_2_UP;DANG_BOUND_BY_MYC;DANG_MYC_TARGETS_UP;DEBIASI_APOPTOSIS_BY_REOVIRUS_INFECTION_…	GO:0000052;GO:0001889;GO:0006082;GO:0006139;GO:0006206;GO:0006207;GO:0006220;GO:0006221;GO:0006222;GO:0006225;GO:0006228;GO:0006520;GO:0006541;GO:0006725;GO:0006753;GO:0006793;GO:0006796;GO:0006805;GO:0006807;GO:0006810;GO:0006950;GO:0007507;GO:0007565;GO:0007589;GO:0007595;GO:0008152;GO:0008652;GO:0009058;GO:0009064;GO:0009112;GO:0009117;GO:0009123;GO:0009124;GO:0009129;GO:0009130;GO:0009132;GO:…	GO:0000166;GO:0002134;GO:0003824;GO:0004070;GO:0004088;GO:0004151;GO:0004672;GO:0005488;GO:0005515;GO:0005524;GO:0008270;GO:0016301;GO:0016597;GO:0016740;GO:0016741;GO:0016743;GO:0016772;GO:0016773;GO:0016787;GO:0016810;GO:0016812;GO:0016874;GO:0016879;GO:0016884;GO:0017076;GO:0019103;GO:0019899;GO:0030554;GO:0031406;GO:0032553;GO:0032555;GO:0032557;GO:0032559;GO:0035639;GO:0036094;GO:0042802;GO:…	GO:0005634;GO:0005737;GO:0005829;GO:0016363;GO:0032991;GO:0042995;GO:0043025;GO:0043195;GO:0043226;GO:0043227;GO:0043229;GO:0043231;GO:0044297;GO:0098793;GO:0110165	66	66	66	43.3	43.3	43.3	243.24	0	323.31	240110000000	1270	103
Ythdc2	3-5 RNA helicase YTHDC2	B2RR83	B2RR83	3.3033e+07	3.7817e+07	4.5877e+07	3.4203e+07	3.484e+07	4.2633e+07	2.9133e+07	3.9374e+07	2.8618e+07	3.6553e+07	3.2722e+07	3.8252e+07		3.0942e+07	1.3957e+07		3.2735e+07	2.2142e+07	4.4573e+07				3.7669e+07	-1	anatomical structure development;biological process involved in interaction with symbiont;biological process involved in interspecies interaction between organisms;biological process involved in symbiotic interaction;biological regulation;cell cycle;cell cycle process;cell cycle switching;cell cycle switching, mitotic to meiotic cell cycle;cell development;cellular developmental process;cellular …	3'-5' RNA helicase activity;adenyl nucleotide binding;adenyl ribonucleotide binding;anion binding;ATP binding;ATP hydrolysis activity;ATP-dependent activity;ATP-dependent activity, acting on RNA;binding;carbohydrate derivative binding;catalytic activity;catalytic activity, acting on a nucleic acid;catalytic activity, acting on RNA;enzyme binding;helicase activity;heterocyclic compound binding;hyd…	cellular anatomical entity;cytoplasm;endoplasmic reticulum;intracellular membrane-bounded organelle;intracellular non-membrane-bounded organelle;intracellular organelle;membrane-bounded organelle;non-membrane-bounded organelle;organelle;perinuclear region of cytoplasm;ribonucleoprotein granule;supramolecular complex		BILD_SRC_ONCOGENIC_SIGNATURE;BONOME_OVARIAN_CANCER_SURVIVAL_SUBOPTIMAL_DEBULKING;CADWELL_ATG16L1_TARGETS_DN;CHEOK_RESPONSE_TO_MERCAPTOPURINE_AND_HD_MTX_DN;GABRIELY_MIR21_TARGETS;GAUSSMANN_MLL_AF4_FUSION_TARGETS_A_UP;HAHTOLA_MYCOSIS_FUNGOIDES_CD4_DN;HIRSCH_CELLULAR_TRANSFORMATION_SIGNATURE_UP;JAZAERI_BREAST_CANCER_BRCA1_VS_BRCA2_DN;JOHNSTONE_PARVB_TARGETS_3_DN;LEE_BMP2_TARGETS_DN;NUYTTEN_NIPP1_TAR…	GO:0003006;GO:0007049;GO:0007281;GO:0007286;GO:0007346;GO:0009987;GO:0010033;GO:0022402;GO:0022412;GO:0022414;GO:0032502;GO:0034097;GO:0034612;GO:0042221;GO:0044403;GO:0044419;GO:0044788;GO:0044794;GO:0044827;GO:0044829;GO:0045786;GO:0045787;GO:0045930;GO:0048468;GO:0048518;GO:0048519;GO:0048522;GO:0048523;GO:0048599;GO:0048856;GO:0048869;GO:0050789;GO:0050794;GO:0050896;GO:0051321;GO:0051445;GO:…	GO:0000166;GO:0003676;GO:0003723;GO:0003724;GO:0003824;GO:0004386;GO:0005488;GO:0005515;GO:0005524;GO:0008186;GO:0016462;GO:0016787;GO:0016817;GO:0016818;GO:0016887;GO:0017076;GO:0017111;GO:0019899;GO:0030554;GO:0030674;GO:0032553;GO:0032555;GO:0032559;GO:0034458;GO:0035639;GO:0036094;GO:0043167;GO:0043168;GO:0060090;GO:0070063;GO:0097159;GO:0097367;GO:0140098;GO:0140517;GO:0140640;GO:0140657;GO:…	GO:0005737;GO:0005783;GO:0035770;GO:0043226;GO:0043227;GO:0043228;GO:0043229;GO:0043231;GO:0043232;GO:0048471;GO:0099080;GO:0110165	7	7	7	6.9	6.9	6.9	161.09	0	17.139	1542299999.9999998	31	104
Brpf1	Peregrin	B2RRD7	B2RRD7	2.2784e+08	2.4624e+08	1.9174e+08	1.814e+08	2.1951e+08	1.7237e+08	1.9586e+08	1.6874e+08	1.9653e+08	1.7569e+08	1.9408e+08	2.0052e+08	2.3977e+08	3.2082e+08	2.4963e+08	1.7437e+08	3.181e+08	3.0361e+08	2.459e+08	2.349e+08	2.6576e+08	3.4146e+08	3.0142e+08	-1	anatomical structure formation involved in morphogenesis;biological regulation;cell differentiation;cell population proliferation;cellular component organization;cellular component organization or biogenesis;cellular developmental process;cellular process;chromatin organization;chromatin remodeling;common myeloid progenitor cell proliferation;developmental process;embryonic epithelial tube format…	acetyltransferase activator activity;binding;cation binding;DNA binding;enzyme activator activity;enzyme regulator activity;ion binding;metal ion binding;molecular function activator activity;molecular function regulator activity;nucleic acid binding;organic cyclic compound binding	acetyltransferase complex;catalytic complex;cellular anatomical entity;cytoplasm;cytosol;H3 histone acetyltransferase complex;histone acetyltransferase complex;intracellular membrane-bounded organelle;intracellular organelle;intracellular protein-containing complex;membrane;membrane-bounded organelle;MOZ/MORF histone acetyltransferase complex;nucleus;organelle;plasma membrane;protein acetyltransf…		BLALOCK_ALZHEIMERS_DISEASE_UP;FRASOR_RESPONSE_TO_SERM_OR_FULVESTRANT_DN;INGRAM_SHH_TARGETS_DN;LINDGREN_BLADDER_CANCER_CLUSTER_2B;MORI_SMALL_PRE_BII_LYMPHOCYTE_DN;PEREZ_TP53_TARGETS;RAO_BOUND_BY_SALL4_ISOFORM_B;REACTOME_CHROMATIN_MODIFYING_ENZYMES;REACTOME_HATS_ACETYLATE_HISTONES;REACTOME_REGULATION_OF_TP53_ACTIVITY;REACTOME_REGULATION_OF_TP53_ACTIVITY_THROUGH_ACETYLATION;REACTOME_RNA_POLYMERASE_I…	GO:0001570;GO:0001838;GO:0001841;GO:0006325;GO:0006338;GO:0006355;GO:0006357;GO:0008283;GO:0009889;GO:0009891;GO:0009893;GO:0009987;GO:0010468;GO:0010556;GO:0010557;GO:0010604;GO:0016043;GO:0019219;GO:0019222;GO:0030154;GO:0031323;GO:0031325;GO:0031326;GO:0031328;GO:0032502;GO:0035148;GO:0035726;GO:0042127;GO:0043933;GO:0045893;GO:0045935;GO:0048145;GO:0048518;GO:0048522;GO:0048646;GO:0048869;GO:…	GO:0003676;GO:0003677;GO:0005488;GO:0008047;GO:0010698;GO:0030234;GO:0043167;GO:0043169;GO:0046872;GO:0097159;GO:0098772;GO:0140677	GO:0000123;GO:0005634;GO:0005737;GO:0005829;GO:0005886;GO:0016020;GO:0031248;GO:0032991;GO:0043226;GO:0043227;GO:0043229;GO:0043231;GO:0070775;GO:0070776;GO:0110165;GO:0140535;GO:1902493;GO:1902494;GO:1990234	11	11	10	10.1	10.1	9.6	137.31	0	18.106	9132000000	93	105
Otud4	OTU domain-containing protein 4	B2RRE7	B2RRE7	1.3596e+08	1.3743e+08	1.4439e+08	1.4637e+08	1.4209e+08	1.4435e+08	1.4359e+08	1.4092e+08	1.6796e+08	1.7424e+08	1.4043e+08	1.3903e+08	1.4017e+08	1.4244e+08	1.3375e+08	1.2847e+08	1.1909e+08	1.3546e+08	1.15e+08	1.2557e+08	1.2869e+08	1.3069e+08	1.2684e+08	-1	biological process involved in interspecies interaction between organisms;biological regulation;defense response;defense response to other organism;immune response;immune system process;innate immune response;macromolecule metabolic process;macromolecule modification;metabolic process;negative regulation of biological process;negative regulation of cell communication;negative regulation of cellul…	catalytic activity;catalytic activity, acting on a protein;cysteine-type deubiquitinase activity;cysteine-type peptidase activity;deubiquitinase activity;hydrolase activity;K63-linked deubiquitinase activity;molecular adaptor activity;peptidase activity;ubiquitin-like protein peptidase activity	cellular anatomical entity;cytosol;intracellular membrane-bounded organelle;intracellular organelle;membrane-bounded organelle;nucleus;organelle		ACEVEDO_METHYLATED_IN_LIVER_CANCER_DN;BAELDE_DIABETIC_NEPHROPATHY_DN;BERENJENO_TRANSFORMED_BY_RHOA_UP;BRUINS_UVC_RESPONSE_MIDDLE;CREIGHTON_ENDOCRINE_THERAPY_RESISTANCE_2;DACOSTA_UV_RESPONSE_VIA_ERCC3_DN;DAZARD_RESPONSE_TO_UV_NHEK_DN;DAZARD_UV_RESPONSE_CLUSTER_G6;DEBIASI_APOPTOSIS_BY_REOVIRUS_INFECTION_UP;DIRMEIER_LMP1_RESPONSE_LATE_UP;DOUGLAS_BMI1_TARGETS_DN;FALVELLA_SMOKERS_WITH_LUNG_CANCER;FLEC…	GO:0001959;GO:0001960;GO:0002376;GO:0002682;GO:0002683;GO:0002831;GO:0006807;GO:0006950;GO:0006952;GO:0006955;GO:0008152;GO:0009605;GO:0009607;GO:0009893;GO:0009966;GO:0009968;GO:0010604;GO:0010646;GO:0010648;GO:0016579;GO:0019219;GO:0019222;GO:0019538;GO:0023051;GO:0023057;GO:0031323;GO:0031325;GO:0031347;GO:0031399;GO:0032101;GO:0034121;GO:0034122;GO:0036211;GO:0043170;GO:0043207;GO:0043412;GO:…	GO:0003824;GO:0004843;GO:0008233;GO:0008234;GO:0016787;GO:0019783;GO:0060090;GO:0061578;GO:0101005;GO:0140096	GO:0005634;GO:0005829;GO:0043226;GO:0043227;GO:0043229;GO:0043231;GO:0110165	12	12	12	12	12	12	123.05	0	61.935	15046000000	180	106
Unc13d	Protein unc-13 homolog D	B2RUP2	B2RUP2			5.0317e+07		4.9569e+07	6.2707e+07		9.9281e+07	8.6393e+07	6.2627e+07	4.6314e+07													-1	adaptive immune response;adaptive immune response based on somatic recombination of immune receptors built from immunoglobulin superfamily domains;anatomical structure formation involved in morphogenesis;biological process involved in interspecies interaction between organisms;biological regulation;cellular component assembly;cellular component organization;cellular component organization or biog…	binding;cation binding;enzyme binding;GTPase binding;ion binding;metal ion binding;protein binding;small GTPase binding	cellular anatomical entity;clathrin-coated vesicle;coated vesicle;cytoplasmic vesicle;cytosol;endosome;exocytic vesicle;intracellular membrane-bounded organelle;intracellular organelle;intracellular vesicle;late endosome;lysosome;lytic vacuole;membrane;membrane-bounded organelle;organelle;recycling endosome;secretory granule;secretory vesicle;transport vesicle;vacuole;vesicle;Weibel-Palade body		BLANCO_MELO_BETA_INTERFERON_TREATED_BRONCHIAL_EPITHELIAL_CELLS_DN;BLANCO_MELO_MERS_COV_INFECTION_MCR5_CELLS_UP;CHEN_METABOLIC_SYNDROM_NETWORK;COLDREN_GEFITINIB_RESISTANCE_DN;DUTERTRE_ESTRADIOL_RESPONSE_24HR_DN;FORTSCHEGGER_PHF8_TARGETS_DN;GINESTIER_BREAST_CANCER_ZNF217_AMPLIFIED_DN;MIKKELSEN_ES_LCP_WITH_H3K4ME3;MIKKELSEN_IPS_LCP_WITH_H3K4ME3;MIKKELSEN_MCV6_LCP_WITH_H3K4ME3;NIKOLSKY_BREAST_CANCER_…	GO:0002250;GO:0002252;GO:0002376;GO:0002432;GO:0002460;GO:0002467;GO:0002682;GO:0002697;GO:0002703;GO:0002886;GO:0006810;GO:0006887;GO:0006897;GO:0006909;GO:0006950;GO:0006952;GO:0006955;GO:0009605;GO:0009607;GO:0009615;GO:0009987;GO:0010810;GO:0010811;GO:0016043;GO:0016192;GO:0017157;GO:0022607;GO:0030155;GO:0032502;GO:0032879;GO:0032940;GO:0043207;GO:0043299;GO:0043300;GO:0043304;GO:0043320;GO:…	GO:0005488;GO:0005515;GO:0019899;GO:0031267;GO:0043167;GO:0043169;GO:0046872;GO:0051020	GO:0000323;GO:0005764;GO:0005768;GO:0005770;GO:0005773;GO:0005829;GO:0016020;GO:0030133;GO:0030135;GO:0030136;GO:0030141;GO:0031410;GO:0031982;GO:0033093;GO:0043226;GO:0043227;GO:0043229;GO:0043231;GO:0055037;GO:0070382;GO:0097708;GO:0099503;GO:0110165	2	2	2	1.9	1.9	1.9	123.12	0.0044885	1.9481	1429200000	11	107
Otud7b	OTU domain-containing protein 7B	B2RUR8	B2RUR8;Q8R554	5.9681e+08	8.2977e+08	6.6678e+08	6.5747e+08	8.7652e+08	5.6824e+08	7.449e+08	6.6357e+08	9.0247e+08	8.86791e+08	6.7957e+08	8.60919e+08	7.2792e+08	6.5869e+08	7.428e+08	8.5241e+08	6.3583e+08	5.4325e+08	6.4345e+08	6.5838e+08		6.9639e+08	9.3168e+08	-1	adaptive immune response;anatomical structure development;biological regulation;chordate embryonic development;developmental process;embryo development;embryo development ending in birth or egg hatching;immune response;immune system process;in utero embryonic development;macromolecule metabolic process;macromolecule modification;metabolic process;mucosal immune response;multicellular organism dev…	binding;catalytic activity;catalytic activity, acting on a protein;cation binding;cysteine-type deubiquitinase activity;cysteine-type peptidase activity;deubiquitinase activity;DNA binding;hydrolase activity;ion binding;K48-linked deubiquitinase activity;K63-linked polyubiquitin modification-dependent protein binding;metal ion binding;modification-dependent protein binding;nucleic acid binding;or…	cellular anatomical entity;cytoplasm;intracellular membrane-bounded organelle;intracellular organelle;membrane-bounded organelle;nucleus;organelle		BENPORATH_NANOG_TARGETS;CREIGHTON_ENDOCRINE_THERAPY_RESISTANCE_2;CUI_TCF21_TARGETS_2_DN;DELACROIX_RAR_BOUND_ES;FEVR_CTNNB1_TARGETS_UP;HOLLERN_EMT_BREAST_TUMOR_UP;MASSARWEH_TAMOXIFEN_RESISTANCE_UP;MONNIER_POSTRADIATION_TUMOR_ESCAPE_UP;REACTOME_DEATH_RECEPTOR_SIGNALING;REACTOME_DEUBIQUITINATION;REACTOME_OVARIAN_TUMOR_DOMAIN_PROTEASES;REACTOME_POST_TRANSLATIONAL_PROTEIN_MODIFICATION;REACTOME_TNF_SIG…	GO:0000122;GO:0001701;GO:0001817;GO:0001818;GO:0002250;GO:0002251;GO:0002376;GO:0002385;GO:0006355;GO:0006357;GO:0006807;GO:0006955;GO:0007275;GO:0008152;GO:0009790;GO:0009792;GO:0009889;GO:0009890;GO:0009892;GO:0009966;GO:0009968;GO:0010468;GO:0010556;GO:0010558;GO:0010605;GO:0010629;GO:0010646;GO:0010648;GO:0016579;GO:0019219;GO:0019222;GO:0019538;GO:0023051;GO:0023057;GO:0031323;GO:0031324;GO:…	GO:0003676;GO:0003677;GO:0003824;GO:0004843;GO:0005488;GO:0005515;GO:0008233;GO:0008234;GO:0008270;GO:0016787;GO:0019783;GO:0031593;GO:0043167;GO:0043169;GO:0046872;GO:0046914;GO:0070530;GO:0097159;GO:0101005;GO:0140030;GO:0140096;GO:1990380	GO:0005634;GO:0005737;GO:0043226;GO:0043227;GO:0043229;GO:0043231;GO:0110165	9	9	9	15	15	15	91.982	0	15.887	18180000000	34	108
Ep300	Histone acetyltransferase p300	B2RWS6	B2RWS6	1.5811e+08	1.5096e+08	1.6601e+08	1.9466e+08	1.6309e+08	1.5648e+08	1.7525e+08	1.6318e+08	1.7063e+08	1.6032e+08	1.6862e+08	2.0308e+08	1.869e+08	1.7831e+08	1.8404e+08	1.5845e+08	1.6672e+08	1.9564e+08	1.6523e+08	1.4543e+08	1.5399e+08	1.5656e+08	1.4821e+08	-1	anatomical structure development;anatomical structure formation involved in morphogenesis;anatomical structure morphogenesis;animal organ development;animal organ morphogenesis;anterior/posterior pattern specification;apoptotic process;apoptotic signaling pathway;aromatic compound biosynthetic process;B cell activation;B cell differentiation;behavior;behavioral defense response;biological process…	acetyltransferase activity;acyltransferase activity;acyltransferase activity, transferring groups other than amino-acyl groups;antigen binding;beta-catenin binding;bHLH transcription factor binding;binding;catalytic activity;catalytic activity, acting on a protein;cation binding;chromatin binding;chromatin DNA binding;cis-regulatory region sequence-specific DNA binding;damaged DNA binding;DNA bin…	acetyltransferase complex;catalytic complex;cellular anatomical entity;chromatin;cytoplasm;cytosol;histone acetyltransferase complex;intracellular membrane-bounded organelle;intracellular organelle;intracellular protein-containing complex;membrane-bounded organelle;nucleoplasm;nucleus;organelle;protein acetyltransferase complex;protein-containing complex;protein-DNA complex;transcription regulato…	Adherens junction;Cell cycle;Huntington's disease;Jak-STAT signaling pathway;ko05152;Long-term potentiation;Melanogenesis;Notch signaling pathway;Pathways in cancer;Prostate cancer;Renal cell carcinoma;TGF-beta signaling pathway;Wnt signaling pathway	ASTON_MAJOR_DEPRESSIVE_DISORDER_DN;BENITEZ_GBM_PROTEASOME_INHIBITION_RESPONSE;BIOCARTA_CARM_ER_PATHWAY;BIOCARTA_CARM1_PATHWAY;BIOCARTA_G2_PATHWAY;BIOCARTA_HER2_PATHWAY;BIOCARTA_HIF_PATHWAY;BIOCARTA_IL7_PATHWAY;BIOCARTA_MEF2D_PATHWAY;BIOCARTA_MELANOCYTE_PATHWAY;BIOCARTA_NTHI_PATHWAY;BIOCARTA_P53HYPOXIA_PATHWAY;BIOCARTA_PELP1_PATHWAY;BIOCARTA_PITX2_PATHWAY;BIOCARTA_PPARA_PATHWAY;BIOCARTA_PPARG_PATH…	GO:0000122;GO:0001101;GO:0001558;GO:0001666;GO:0001756;GO:0001775;GO:0001932;GO:0001934;GO:0001966;GO:0002209;GO:0002376;GO:0002521;GO:0003002;GO:0003008;GO:0006109;GO:0006110;GO:0006111;GO:0006139;GO:0006140;GO:0006325;GO:0006338;GO:0006351;GO:0006355;GO:0006357;GO:0006366;GO:0006417;GO:0006473;GO:0006474;GO:0006475;GO:0006725;GO:0006807;GO:0006915;GO:0006950;GO:0006952;GO:0006974;GO:0007049;GO:…	GO:0000976;GO:0000977;GO:0000978;GO:0000987;GO:0001067;GO:0001221;GO:0001223;GO:0002039;GO:0003676;GO:0003677;GO:0003682;GO:0003684;GO:0003690;GO:0003712;GO:0003713;GO:0003723;GO:0003823;GO:0003824;GO:0004402;GO:0004468;GO:0005102;GO:0005488;GO:0005515;GO:0008013;GO:0008080;GO:0008134;GO:0008270;GO:0010484;GO:0010485;GO:0016407;GO:0016410;GO:0016740;GO:0016746;GO:0016747;GO:0016922;GO:0019899;GO:…	GO:0000123;GO:0000785;GO:0005634;GO:0005654;GO:0005667;GO:0005737;GO:0005829;GO:0031248;GO:0032991;GO:0032993;GO:0043226;GO:0043227;GO:0043229;GO:0043231;GO:0110165;GO:0140535;GO:1902493;GO:1902494;GO:1990234	18	18	12	10.3	10.3	8	263.3	0	83.495	18156000000	189	109
Abcc3	ATP-binding cassette sub-family C member 3	B2RX12	B2RX12													2.7446e+07	2.9998e+07	2.8068e+07		2.9866e+07	2.9902e+07	2.5594e+07				3.6043e+07	-1	bile acid and bile salt transport;canalicular bile acid transport;carboxylic acid transport;cellular process;establishment of localization;icosanoid transport;leukotriene transport;lipid transport;localization;monoatomic anion transmembrane transport;monoatomic anion transport;monoatomic ion transmembrane transport;monoatomic ion transport;monocarboxylic acid transport;organic acid transport;orga…	ABC-type bile acid transporter activity;ABC-type glutathione S-conjugate transporter activity;ABC-type transporter activity;ABC-type xenobiotic transporter activity;active transmembrane transporter activity;adenyl nucleotide binding;adenyl ribonucleotide binding;anion binding;ATP binding;ATP hydrolysis activity;ATP-dependent activity;ATPase-coupled carboxylic acid transmembrane transporter activi…	basal plasma membrane;basolateral plasma membrane;cellular anatomical entity;membrane;plasma membrane;plasma membrane region	ABC transporters;Bile secretion	BARIS_THYROID_CANCER_DN;BENPORATH_ES_WITH_H3K27ME3;BILD_MYC_ONCOGENIC_SIGNATURE;BIOCARTA_MRP_PATHWAY;BIOCARTA_NUCLEARRS_PATHWAY;BYSTRYKH_HEMATOPOIESIS_STEM_CELL_AND_BRAIN_QTL_TRANS;CARRILLOREIXACH_HEPATOBLASTOMA_VS_NORMAL_DN;CHENG_RESPONSE_TO_NICKEL_ACETATE;COULOUARN_TEMPORAL_TGFB1_SIGNATURE_DN;CREIGHTON_ENDOCRINE_THERAPY_RESISTANCE_3;DELYS_THYROID_CANCER_UP;DUTERTRE_ESTRADIOL_RESPONSE_24HR_DN;EN…	GO:0006810;GO:0006811;GO:0006820;GO:0006855;GO:0006869;GO:0009987;GO:0015711;GO:0015718;GO:0015721;GO:0015722;GO:0015849;GO:0015850;GO:0034220;GO:0042908;GO:0046903;GO:0046942;GO:0051179;GO:0051234;GO:0055085;GO:0071702;GO:0071715;GO:0071716;GO:0098656	GO:0000166;GO:0003824;GO:0005215;GO:0005319;GO:0005342;GO:0005488;GO:0005524;GO:0008028;GO:0008514;GO:0008559;GO:0015125;GO:0015164;GO:0015399;GO:0015431;GO:0015432;GO:0016462;GO:0016787;GO:0016817;GO:0016818;GO:0016887;GO:0017076;GO:0017111;GO:0022804;GO:0022857;GO:0030554;GO:0032553;GO:0032555;GO:0032559;GO:0033283;GO:0033284;GO:0033285;GO:0034040;GO:0035639;GO:0036094;GO:0042626;GO:0042910;GO:…	GO:0005886;GO:0009925;GO:0016020;GO:0016323;GO:0098590;GO:0110165	4	4	4	3.3	3.3	3.3	169.22	0	9.4674	579060000	8	110
Tut4	Terminal uridylyltransferase 4	B2RX14	B2RX14	2.5204e+07				1.598e+07					1.4242e+07														-1	anatomical structure maturation;aromatic compound catabolic process;biological regulation;catabolic process;cell maturation;cell surface receptor signaling pathway;cellular aromatic compound metabolic process;cellular catabolic process;cellular developmental process;cellular metabolic process;cellular nitrogen compound catabolic process;cellular nitrogen compound metabolic process;cellular proces…	binding;catalytic activity;catalytic activity, acting on a nucleic acid;catalytic activity, acting on RNA;cation binding;ion binding;metal ion binding;miRNA binding;nucleic acid binding;nucleotidyltransferase activity;organic cyclic compound binding;regulatory RNA binding;RNA binding;RNA uridylyltransferase activity;transferase activity;transferase activity, transferring phosphorus-containing gro…	cellular anatomical entity;cytoplasm;cytoplasmic ribonucleoprotein granule;cytosol;intracellular membrane-bounded organelle;intracellular non-membrane-bounded organelle;intracellular organelle;membrane-bounded organelle;non-membrane-bounded organelle;nucleolus;nucleus;organelle;ribonucleoprotein granule;supramolecular complex		COLINA_TARGETS_OF_4EBP1_AND_4EBP2;DACOSTA_UV_RESPONSE_VIA_ERCC3_COMMON_DN;DACOSTA_UV_RESPONSE_VIA_ERCC3_DN;DAZARD_RESPONSE_TO_UV_NHEK_DN;DAZARD_UV_RESPONSE_CLUSTER_G6;DELASERNA_MYOD_TARGETS_DN;HAMAI_APOPTOSIS_VIA_TRAIL_UP;JISON_SICKLE_CELL_DISEASE_DN;KOINUMA_TARGETS_OF_SMAD2_OR_SMAD3;LASTOWSKA_NEUROBLASTOMA_COPY_NUMBER_DN;LIU_SOX4_TARGETS_UP;OISHI_CHOLANGIOMA_STEM_CELL_LIKE_UP;PHONG_TNF_RESPONSE_…	GO:0001556;GO:0001817;GO:0001819;GO:0002831;GO:0003006;GO:0006139;GO:0006396;GO:0006401;GO:0006402;GO:0006725;GO:0006807;GO:0007165;GO:0007166;GO:0008152;GO:0009056;GO:0009057;GO:0009889;GO:0009890;GO:0009891;GO:0009892;GO:0009893;GO:0009894;GO:0009896;GO:0009966;GO:0009987;GO:0010468;GO:0010526;GO:0010556;GO:0010557;GO:0010558;GO:0010586;GO:0010587;GO:0010604;GO:0010605;GO:0010608;GO:0010628;GO:…	GO:0003676;GO:0003723;GO:0003824;GO:0005488;GO:0008270;GO:0016740;GO:0016772;GO:0016779;GO:0035198;GO:0043167;GO:0043169;GO:0046872;GO:0046914;GO:0050265;GO:0061980;GO:0070569;GO:0097159;GO:0140098;GO:0140640	GO:0005634;GO:0005730;GO:0005737;GO:0005829;GO:0035770;GO:0036464;GO:0043226;GO:0043227;GO:0043228;GO:0043229;GO:0043231;GO:0043232;GO:0099080;GO:0110165	3	3	3	2.4	2.4	2.4	184.65	0.00033478	3.4242	320240000	5	111
Trappc11	Trafficking protein particle complex subunit 11	B2RXC1	B2RXC1	8.6908e+07	9.6621e+07	8.2969e+07	9.3043e+07	8.6525e+07	7.7596e+07	8.5913e+07	8.5509e+07	7.2562e+07	7.6674e+07	9.3715e+07	8.8191e+07	7.02e+07	7.2208e+07	7.0762e+07	6.7955e+07	4.9777e+07	4.35e+07	6.4406e+07	5.7466e+07	6.2518e+07	6.7721e+07	6.6016e+07	-1	biological regulation;cellular component assembly;cellular component organization;cellular component organization or biogenesis;cellular localization;cellular process;constitutive secretory pathway;COPII vesicle coating;endoplasmic reticulum to Golgi vesicle-mediated transport;establishment of localization;establishment of localization in cell;exocytosis;export from cell;Golgi organization;Golgi …		cellular anatomical entity;cytoplasm;Golgi apparatus;intracellular membrane-bounded organelle;intracellular organelle;intracellular protein-containing complex;membrane-bounded organelle;organelle;protein-containing complex;TRAPP complex;TRAPPIII protein complex;vesicle tethering complex		LU_EZH2_TARGETS_DN;REACTOME_MEMBRANE_TRAFFICKING;REACTOME_RAB_GEFS_EXCHANGE_GTP_FOR_GDP_ON_RABS;REACTOME_RAB_REGULATION_OF_TRAFFICKING;REACTOME_VESICLE_MEDIATED_TRANSPORT;SHEN_SMARCA2_TARGETS_UP;TURASHVILI_BREAST_DUCTAL_CARCINOMA_VS_DUCTAL_NORMAL_DN;WAKABAYASHI_ADIPOGENESIS_PPARG_BOUND_8D;WP_GENES_RELATED_TO_PRIMARY_CILIUM_DEVELOPMENT_BASED_ON_CRISPR;XU_GH1_AUTOCRINE_TARGETS_UP	GO:0006810;GO:0006887;GO:0006888;GO:0006901;GO:0006996;GO:0007030;GO:0009987;GO:0016043;GO:0016050;GO:0016192;GO:0022607;GO:0032940;GO:0043933;GO:0045054;GO:0046903;GO:0046907;GO:0048193;GO:0048208;GO:0051179;GO:0051234;GO:0051641;GO:0051649;GO:0061635;GO:0065003;GO:0065007;GO:0065008;GO:0071840;GO:0099022;GO:0140352		GO:0005737;GO:0005794;GO:0030008;GO:0032991;GO:0043226;GO:0043227;GO:0043229;GO:0043231;GO:0099023;GO:0110165;GO:0140535;GO:1990072	10	10	10	14.7	14.7	14.7	128.39	0	62.845	5561000000	70	112
Ankrd44	Serine/threonine-protein phosphatase 6 regulatory ankyrin repeat subunit B	B2RXR6	B2RXR6	8.8888e+07	9.5817e+07	9.3341e+07	8.1317e+07	7.8354e+07	6.8731e+07	5.5768e+07	5.8919e+07	5.0098e+07	5.2853e+07	6.2155e+07	4.4174e+07	5.7002e+07	7.0761e+07	5.989e+07	5.7146e+07	5.799e+07	4.3287e+07	5.5084e+07	3.7824e+07	3.705e+07	5.2813e+07	3.8678e+07	-1					BERNARD_PPAPDC1B_TARGETS_UP;GOBERT_OLIGODENDROCYTE_DIFFERENTIATION_DN;HOLLERN_SOLID_NODULAR_BREAST_TUMOR_DN;JINESH_BLEBBISHIELD_TRANSFORMED_STEM_CELL_SPHERES_DN;JINESH_BLEBBISHIELD_VS_LIVE_CONTROL_UP;JOHNSTONE_PARVB_TARGETS_3_DN;KATSANOU_ELAVL1_TARGETS_UP;LIU_OVARIAN_CANCER_TUMORS_AND_XENOGRAFTS_XDGS_DN;PASQUALUCCI_LYMPHOMA_BY_GC_STAGE_DN;WANG_SMARCE1_TARGETS_UP;WINTER_HYPOXIA_DN;ZHAN_MULTIPLE_MY…				13	12	12	22.4	21.6	21.6	107.38	0	37.419	4726900000	60	113
Plxnb2	Plexin-B2	B2RXS4	B2RXS4	6.0479e+08	6.5984e+08	6.716e+08	6.3844e+08	6.3564e+08	6.4818e+08	6.388e+08	5.9414e+08	5.3314e+08	5.0306e+08	5.5661e+08	5.1172e+08	7.5799e+08	8.043e+08	7.7112e+08	7.3258e+08	7.7443e+08	8.4621e+08	6.7202e+08	7.5462e+08	7.1396e+08	7.0127e+08	6.9725e+08	-1	anatomical structure development;anatomical structure formation involved in morphogenesis;animal organ development;biological regulation;brain development;cell adhesion;cell junction assembly;cell junction organization;cell population proliferation;cell surface receptor signaling pathway;cell-cell adhesion;cell-cell adhesion via plasma-membrane adhesion molecules;cellular component assembly;cellu…	molecular transducer activity;semaphorin receptor activity;signaling receptor activity;transmembrane signaling receptor activity	cellular anatomical entity;collagen-containing extracellular matrix;external encapsulating structure;extracellular matrix;membrane;plasma membrane;protein-containing complex;receptor complex;semaphorin receptor complex	Axon guidance	AMUNDSON_DNA_DAMAGE_RESPONSE_TP53;BAELDE_DIABETIC_NEPHROPATHY_DN;BLALOCK_ALZHEIMERS_DISEASE_INCIPIENT_UP;BLALOCK_ALZHEIMERS_DISEASE_UP;BURTON_ADIPOGENESIS_7;BURTON_ADIPOGENESIS_8;BYSTRYKH_HEMATOPOIESIS_STEM_CELL_QTL_TRANS;CAIRO_HEPATOBLASTOMA_CLASSES_DN;CHEN_METABOLIC_SYNDROM_NETWORK;DEBIASI_APOPTOSIS_BY_REOVIRUS_INFECTION_DN;DELYS_THYROID_CANCER_UP;FEVR_CTNNB1_TARGETS_UP;FISCHER_DIRECT_P53_TARGE…	GO:0001843;GO:0001932;GO:0006417;GO:0007155;GO:0007156;GO:0007162;GO:0007165;GO:0007166;GO:0007405;GO:0007416;GO:0007420;GO:0008283;GO:0008360;GO:0009889;GO:0009891;GO:0009893;GO:0009987;GO:0010468;GO:0010556;GO:0010557;GO:0010604;GO:0010608;GO:0010628;GO:0010720;GO:0010975;GO:0010976;GO:0016043;GO:0019220;GO:0019222;GO:0022603;GO:0022604;GO:0022607;GO:0030155;GO:0030334;GO:0031323;GO:0031325;GO:…	GO:0004888;GO:0017154;GO:0038023;GO:0060089	GO:0002116;GO:0005886;GO:0016020;GO:0030312;GO:0031012;GO:0032991;GO:0043235;GO:0062023;GO:0110165	33	33	32	22.5	22.5	22.1	206.23	0	323.31	81290000000	526	114
Flvcr1	Heme transporter FLVCR1	B2RXV4	B2RXV4	4.3231e+07	4.6833e+07	3.6858e+07		4.3996e+07		4.2129e+07	4.5334e+07	3.5537e+07	3.9077e+07			1.0026e+08	1.0458e+08	1.6689e+08	1.4312e+08	1.8429e+08	1.7899e+08	1.4066e+08	1.6772e+08	1.7603e+08		1.5407e+08	-1	anatomical structure development;anatomical structure maturation;anatomical structure morphogenesis;animal organ development;animal organ morphogenesis;appendage morphogenesis;biological regulation;blood vessel development;cell differentiation;cell maturation;cellular developmental process;cellular process;chordate embryonic development;developmental growth;developmental maturation;developmental …	binding;heme binding;heme transmembrane transporter activity;organic cyclic compound binding;tetrapyrrole binding;transmembrane transporter activity;transporter activity	cellular anatomical entity;intracellular membrane-bounded organelle;intracellular organelle;membrane;membrane-bounded organelle;mitochondrial membrane;mitochondrion;organelle;organelle membrane;plasma membrane		CARRILLOREIXACH_HEPATOBLASTOMA_VS_NORMAL_UP;CHIANG_LIVER_CANCER_SUBCLASS_PROLIFERATION_UP;DODD_NASOPHARYNGEAL_CARCINOMA_DN;GEORGES_TARGETS_OF_MIR192_AND_MIR215;GRAESSMANN_APOPTOSIS_BY_DOXORUBICIN_UP;JAATINEN_HEMATOPOIETIC_STEM_CELL_UP;JOHNSTONE_PARVB_TARGETS_3_DN;KOYAMA_SEMA3B_TARGETS_DN;KRIGE_RESPONSE_TO_TOSEDOSTAT_24HR_DN;KRIGE_RESPONSE_TO_TOSEDOSTAT_6HR_DN;LEE_BMP2_TARGETS_DN;NUYTTEN_EZH2_TARG…	GO:0000041;GO:0001568;GO:0001701;GO:0006810;GO:0006811;GO:0006812;GO:0006826;GO:0006839;GO:0007275;GO:0009653;GO:0009790;GO:0009792;GO:0009887;GO:0009987;GO:0015886;GO:0021700;GO:0030001;GO:0030099;GO:0030154;GO:0030218;GO:0032501;GO:0032502;GO:0035107;GO:0035108;GO:0035264;GO:0040007;GO:0040008;GO:0042733;GO:0043009;GO:0043249;GO:0046620;GO:0048469;GO:0048513;GO:0048534;GO:0048536;GO:0048562;GO:…	GO:0005215;GO:0005488;GO:0015232;GO:0020037;GO:0022857;GO:0046906;GO:0097159	GO:0005739;GO:0005886;GO:0016020;GO:0031090;GO:0031966;GO:0043226;GO:0043227;GO:0043229;GO:0043231;GO:0110165	1	1	1	3.4	3.4	3.4	60.468	0.0001795	5.0062	2888300000	17	115
Dock5	Dedicator of cytokinesis protein 5	B2RY04	B2RY04						2.7103e+07						2.4718e+07												-1	anatomical structure formation involved in morphogenesis;biological regulation;blood vessel diameter maintenance;bone remodeling;cell migration;cell motility;cell-cell fusion;cellular component assembly;cellular component organization;cellular component organization or biogenesis;cellular process;circulatory system process;developmental process;intracellular signal transduction;multicellular orga…	binding;enzyme activator activity;enzyme binding;enzyme regulator activity;GTPase activator activity;GTPase binding;GTPase regulator activity;guanyl-nucleotide exchange factor activity;molecular function activator activity;molecular function regulator activity;nucleoside-triphosphatase regulator activity;protein binding;small GTPase binding	anchoring junction;cell junction;cell projection;cellular anatomical entity;cytoplasm;cytosol;intracellular non-membrane-bounded organelle;intracellular organelle;membrane;non-membrane-bounded organelle;organelle;plasma membrane;podosome		BERENJENO_ROCK_SIGNALING_NOT_VIA_RHOA_DN;BOYLAN_MULTIPLE_MYELOMA_C_DN;BRUINS_UVC_RESPONSE_VIA_TP53_GROUP_A;CHARAFE_BREAST_CANCER_LUMINAL_VS_BASAL_DN;CHEBOTAEV_GR_TARGETS_UP;CHIANG_LIVER_CANCER_SUBCLASS_UNANNOTATED_UP;CUI_TCF21_TARGETS_2_DN;FEVR_CTNNB1_TARGETS_UP;FLORIO_NEOCORTEX_BASAL_RADIAL_GLIA_UP;GOBERT_OLIGODENDROCYTE_DIFFERENTIATION_UP;GOLDRATH_ANTIGEN_RESPONSE;GRAESSMANN_APOPTOSIS_BY_DOXORU…	GO:0000768;GO:0003008;GO:0003013;GO:0003018;GO:0003056;GO:0006937;GO:0006940;GO:0006949;GO:0006996;GO:0007165;GO:0007264;GO:0007265;GO:0007520;GO:0009987;GO:0010632;GO:0010634;GO:0010810;GO:0010811;GO:0014910;GO:0014911;GO:0016043;GO:0016477;GO:0016601;GO:0019229;GO:0022607;GO:0030155;GO:0030334;GO:0030335;GO:0032501;GO:0032502;GO:0035150;GO:0035296;GO:0035556;GO:0040012;GO:0040017;GO:0043933;GO:…	GO:0005085;GO:0005096;GO:0005488;GO:0005515;GO:0008047;GO:0019899;GO:0030234;GO:0030695;GO:0031267;GO:0051020;GO:0060589;GO:0098772;GO:0140677	GO:0002102;GO:0005737;GO:0005829;GO:0005886;GO:0016020;GO:0030054;GO:0042995;GO:0043226;GO:0043228;GO:0043229;GO:0043232;GO:0070161;GO:0110165	2	2	2	1.3	1.3	1.3	214.43	0.0079148	1.6451	869020000	4	116
Rbm25	RNA-binding protein 25	B2RY56	B2RY56	2.7163e+08	2.8442e+08	2.7592e+08	2.8565e+08	3.1912e+08	3.4529e+08	3.1671e+08	3.4493e+08	3.4371e+08	2.9167e+08	2.8141e+08	2.8964e+08	2.7302e+08	2.7319e+08	3.0531e+08	3.2545e+08	3.7605e+08	3.0583e+08	3.6453e+08	3.8995e+08	3.7821e+08	3.7777e+08	4.2277e+08	-1	apoptotic process;biological regulation;cell death;cellular aromatic compound metabolic process;cellular metabolic process;cellular nitrogen compound metabolic process;cellular process;heterocycle metabolic process;macromolecule metabolic process;metabolic process;mRNA metabolic process;mRNA processing;nitrogen compound metabolic process;nucleic acid metabolic process;nucleobase-containing compou…	binding;mRNA binding;nucleic acid binding;organic cyclic compound binding;RNA binding	cellular anatomical entity;cytoplasm;nuclear body;nuclear speck	Spliceosome	ACEVEDO_LIVER_TUMOR_VS_NORMAL_ADJACENT_TISSUE_DN;BILD_CTNNB1_ONCOGENIC_SIGNATURE;BILD_E2F3_ONCOGENIC_SIGNATURE;BRUINS_UVC_RESPONSE_VIA_TP53_GROUP_D;BUYTAERT_PHOTODYNAMIC_THERAPY_STRESS_UP;DURCHDEWALD_SKIN_CARCINOGENESIS_DN;FONTAINE_FOLLICULAR_THYROID_ADENOMA_UP;FOURNIER_ACINAR_DEVELOPMENT_LATE_2;GARY_CD5_TARGETS_DN;GAZDA_DIAMOND_BLACKFAN_ANEMIA_ERYTHROID_DN;GOBERT_OLIGODENDROCYTE_DIFFERENTIATION_…	GO:0000381;GO:0006139;GO:0006396;GO:0006397;GO:0006725;GO:0006807;GO:0006915;GO:0008152;GO:0008219;GO:0008380;GO:0009889;GO:0009987;GO:0010468;GO:0010556;GO:0012501;GO:0016070;GO:0016071;GO:0019219;GO:0019222;GO:0031323;GO:0031326;GO:0034641;GO:0042981;GO:0043067;GO:0043170;GO:0043484;GO:0044237;GO:0044238;GO:0046483;GO:0048024;GO:0050684;GO:0050789;GO:0050794;GO:0051171;GO:0051252;GO:0060255;GO:…	GO:0003676;GO:0003723;GO:0003729;GO:0005488;GO:0097159	GO:0005737;GO:0016604;GO:0016607;GO:0110165	24	24	24	33.2	33.2	33.2	99.551	0	165.23	33437000000	254	117
Xpnpep3	Xaa-Pro aminopeptidase 3	B7ZMP1	B7ZMP1	1.7196e+08	1.5525e+08	1.9493e+08	1.6527e+08	1.6277e+08	1.3727e+08	1.9007e+08	1.3111e+08	1.3554e+08	1.2061e+08	1.8665e+08	1.325e+08	1.9884e+08	1.9491e+08	2.1843e+08	2.4151e+08	2.4152e+08	2.2364e+08	2.3467e+08	2.2146e+08	1.6137e+08	1.7579e+08	2.0505e+08	-1	glomerular filtration;macromolecule metabolic process;metabolic process;multicellular organismal process;nitrogen compound metabolic process;organic substance metabolic process;organonitrogen compound metabolic process;primary metabolic process;protein maturation;protein metabolic process;protein processing;proteolysis;renal filtration;renal system process;system process	aminopeptidase activity;binding;catalytic activity;catalytic activity, acting on a protein;cation binding;exopeptidase activity;hydrolase activity;identical protein binding;ion binding;manganese ion binding;metal ion binding;metalloaminopeptidase activity;metalloexopeptidase activity;metallopeptidase activity;peptidase activity;protein binding;protein dimerization activity;protein homodimerizatio…	cellular anatomical entity;cytoplasm;cytosol;intracellular membrane-bounded organelle;intracellular organelle;membrane-bounded organelle;mitochondrion;organelle		GRADE_COLON_AND_RECTAL_CANCER_DN;IVANOVA_HEMATOPOIESIS_LATE_PROGENITOR;JINESH_BLEBBISHIELD_VS_LIVE_CONTROL_UP;KINSEY_TARGETS_OF_EWSR1_FLII_FUSION_UP;LU_EZH2_TARGETS_DN;MARSON_BOUND_BY_FOXP3_STIMULATED;OISHI_CHOLANGIOMA_STEM_CELL_LIKE_UP;WP_CILIARY_LANDSCAPE;WP_CILIOPATHIES	GO:0003008;GO:0003014;GO:0003094;GO:0006508;GO:0006807;GO:0008152;GO:0016485;GO:0019538;GO:0032501;GO:0043170;GO:0044238;GO:0051604;GO:0071704;GO:0097205;GO:1901564	GO:0003824;GO:0004177;GO:0005488;GO:0005515;GO:0008233;GO:0008235;GO:0008237;GO:0008238;GO:0016787;GO:0030145;GO:0042802;GO:0042803;GO:0043167;GO:0043169;GO:0046872;GO:0046914;GO:0046983;GO:0070006;GO:0140096	GO:0005737;GO:0005739;GO:0005829;GO:0043226;GO:0043227;GO:0043229;GO:0043231;GO:0110165	4	4	4	14.2	14.2	14.2	56.677	0	34.997	9598800000	77	118
Qtrt2	Queuine tRNA-ribosyltransferase accessory subunit 2	B8ZXI1	B8ZXI1	2.3426e+08	2.3573e+08	2.4345e+08	2.3919e+08	2.4818e+08	2.2646e+08	2.5276e+08	2.3453e+08	2.0941e+08	2.6477e+08	1.9785e+08	1.7776e+08	2.0963e+08	1.9702e+08	2.155e+08	1.7613e+08	1.7187e+08	1.4993e+08	1.8711e+08	1.4553e+08	2.0224e+08	1.9973e+08	1.5862e+08	-1	cellular aromatic compound metabolic process;cellular metabolic process;cellular nitrogen compound metabolic process;cellular process;heterocycle metabolic process;macromolecule metabolic process;macromolecule modification;metabolic process;ncRNA metabolic process;ncRNA processing;nitrogen compound metabolic process;nucleic acid metabolic process;nucleobase-containing compound metabolic process;o…	binding;catalytic activity;catalytic activity, acting on a nucleic acid;catalytic activity, acting on a tRNA;catalytic activity, acting on RNA;cation binding;glycosyltransferase activity;identical protein binding;ion binding;metal ion binding;pentosyltransferase activity;protein binding;protein dimerization activity;protein heterodimerization activity;protein homodimerization activity;transferase…	bounding membrane of organelle;catalytic complex;cellular anatomical entity;cytoplasm;intracellular membrane-bounded organelle;intracellular organelle;membrane;membrane-bounded organelle;mitochondrial membrane;mitochondrial outer membrane;mitochondrion;organelle;organelle membrane;organelle outer membrane;outer membrane;protein-containing complex;transferase complex		ACEVEDO_LIVER_CANCER_WITH_H3K9ME3_DN;DODD_NASOPHARYNGEAL_CARCINOMA_DN;GARY_CD5_TARGETS_DN;GINESTIER_BREAST_CANCER_20Q13_AMPLIFICATION_DN;GRAESSMANN_APOPTOSIS_BY_SERUM_DEPRIVATION_UP;LEE_BMP2_TARGETS_DN;MARSON_BOUND_BY_E2F4_UNSTIMULATED;REACTOME_METABOLISM_OF_RNA;REACTOME_TRNA_MODIFICATION_IN_THE_NUCLEUS_AND_CYTOSOL;REACTOME_TRNA_PROCESSING;SANSOM_APC_TARGETS_REQUIRE_MYC;WAKABAYASHI_ADIPOGENESIS_P…	GO:0006139;GO:0006396;GO:0006399;GO:0006400;GO:0006725;GO:0006807;GO:0008033;GO:0008152;GO:0009451;GO:0009987;GO:0016070;GO:0034470;GO:0034641;GO:0034660;GO:0043170;GO:0043412;GO:0044237;GO:0044238;GO:0046483;GO:0071704;GO:0090304;GO:0101030;GO:1901360	GO:0003824;GO:0005488;GO:0005515;GO:0008270;GO:0008479;GO:0016740;GO:0016757;GO:0016763;GO:0042802;GO:0042803;GO:0043167;GO:0043169;GO:0046872;GO:0046914;GO:0046982;GO:0046983;GO:0140098;GO:0140101;GO:0140640	GO:0005737;GO:0005739;GO:0005741;GO:0016020;GO:0019867;GO:0031090;GO:0031966;GO:0031968;GO:0032991;GO:0043226;GO:0043227;GO:0043229;GO:0043231;GO:0098588;GO:0110165;GO:1902494;GO:1990234	6	6	6	21.4	21.4	21.4	46.288	0	155.65	22704000000	183	119
Pdzd8	PDZ domain-containing protein 8	B9EJ80	B9EJ80	8.5461e+07	1.1144e+08	9.2928e+07	1.0325e+08	9.3738e+07	9.06311e+07	1.0667e+08	9.8353e+07	1.1686e+08	1.0315e+08	1.0699e+08	1.067e+08	1.0742e+08	8.99939e+07	1.2171e+08	1.0891e+08	8.4404e+07	1.0534e+08	8.5644e+07	1.0609e+08	1.047e+08	1.0167e+08	1.006e+08	-1	biological regulation;calcium ion homeostasis;cellular component organization;cellular component organization or biogenesis;cellular homeostasis;cellular process;chemical homeostasis;cytoskeleton organization;establishment of localization;homeostatic process;inorganic ion homeostasis;intracellular calcium ion homeostasis;intracellular chemical homeostasis;intracellular monoatomic cation homeostas…	binding;cation binding;ion binding;lipid binding;metal ion binding	cellular anatomical entity;endoplasmic reticulum membrane;intracellular membrane-bounded organelle;intracellular organelle;membrane;membrane-bounded organelle;mitochondria-associated endoplasmic reticulum membrane;mitochondrion;organelle;organelle membrane;organelle membrane contact site		ACEVEDO_METHYLATED_IN_LIVER_CANCER_DN;EPPERT_PROGENITOR;GAZDA_DIAMOND_BLACKFAN_ANEMIA_PROGENITOR_DN;JOHNSTONE_PARVB_TARGETS_2_DN;LASTOWSKA_NEUROBLASTOMA_COPY_NUMBER_DN;MCLACHLAN_DENTAL_CARIES_DN;NUYTTEN_EZH2_TARGETS_DN;NUYTTEN_NIPP1_TARGETS_DN;RATTENBACHER_BOUND_BY_CELF1;SCHAEFFER_PROSTATE_DEVELOPMENT_6HR_DN;VILLANUEVA_LIVER_CANCER_KRT19_UP;WAMUNYOKOLI_OVARIAN_CANCER_GRADES_1_2_UP;WANG_LMO4_TARGE…	GO:0006810;GO:0006869;GO:0006873;GO:0006874;GO:0006996;GO:0007010;GO:0009987;GO:0016043;GO:0019725;GO:0022406;GO:0022603;GO:0022604;GO:0030003;GO:0042592;GO:0048878;GO:0050789;GO:0050793;GO:0050801;GO:0051179;GO:0051234;GO:0051560;GO:0051640;GO:0055074;GO:0055080;GO:0055082;GO:0065007;GO:0071702;GO:0071840;GO:0098771;GO:0140056;GO:1990456	GO:0005488;GO:0008289;GO:0043167;GO:0043169;GO:0046872	GO:0005739;GO:0005789;GO:0016020;GO:0031090;GO:0043226;GO:0043227;GO:0043229;GO:0043231;GO:0044232;GO:0044233;GO:0110165	5	5	5	6.1	6.1	6.1	127.74	0	8.0089	5504000000	45	120
Osbpl8	Oxysterol-binding protein-related protein 8	B9EJ86	B9EJ86;Q9ER64	7.0066e+08	7.4975e+08	8.7482e+08	7.9855e+08	8.5818e+08	8.0618e+08	7.1705e+08	7.5587e+08	7.7706e+08	7.2383e+08	8.4199e+08	7.0718e+08	7.5576e+08	7.2481e+08	7.3054e+08	8.78e+08	8.2391e+08	7.8425e+08	9.2409e+08	8.4922e+08	8.9091e+08	1.0167e+09	9.7315e+08	-1	activation of protein kinase activity;activation of protein kinase B activity;biological regulation;cell differentiation;cellular developmental process;cellular localization;cellular macromolecule localization;cellular process;developmental process;establishment of localization;fat cell differentiation;lipid transport;localization;macromolecule localization;negative regulation of biological proce…	alcohol binding;binding;cholesterol binding;lipid binding;lipid transfer activity;lipid transporter activity;modified amino acid binding;organic cyclic compound binding;phosphatidylinositol binding;phosphatidylinositol phosphate binding;phosphatidylinositol-4-phosphate binding;phosphatidylserine binding;phosphatidylserine transfer activity;phospholipid binding;small molecule binding;steroid bindi…	cellular anatomical entity;cortical endoplasmic reticulum;cytosol;endoplasmic reticulum;endoplasmic reticulum membrane;endoplasmic reticulum subcompartment;endoplasmic reticulum tubular network;intracellular membrane-bounded organelle;intracellular organelle;membrane;membrane-bounded organelle;nuclear membrane;organelle;organelle membrane;organelle subcompartment		CARRILLOREIXACH_MRS3_VS_LOWER_RISK_HEPATOBLASTOMA_DN;CHEN_METABOLIC_SYNDROM_NETWORK;CHICAS_RB1_TARGETS_SENESCENT;CUI_TCF21_TARGETS_2_DN;DACOSTA_UV_RESPONSE_VIA_ERCC3_COMMON_DN;DACOSTA_UV_RESPONSE_VIA_ERCC3_DN;DORSAM_HOXA9_TARGETS_DN;DOUGLAS_BMI1_TARGETS_DN;GEORGES_TARGETS_OF_MIR192_AND_MIR215;HAHTOLA_MYCOSIS_FUNGOIDES_CD4_DN;HAMAI_APOPTOSIS_VIA_TRAIL_UP;JOHNSTONE_PARVB_TARGETS_2_DN;MARSON_BOUND_B…	GO:0001932;GO:0001934;GO:0006810;GO:0006869;GO:0008104;GO:0009893;GO:0009966;GO:0009967;GO:0009987;GO:0010562;GO:0010604;GO:0010646;GO:0010647;GO:0010827;GO:0010828;GO:0010883;GO:0010888;GO:0010889;GO:0010891;GO:0015748;GO:0015914;GO:0019220;GO:0019222;GO:0023051;GO:0023056;GO:0030154;GO:0030334;GO:0030336;GO:0031323;GO:0031325;GO:0031399;GO:0031401;GO:0032147;GO:0032148;GO:0032502;GO:0032879;GO:…	GO:0001786;GO:0005215;GO:0005319;GO:0005488;GO:0005496;GO:0005543;GO:0008289;GO:0015248;GO:0015485;GO:0032934;GO:0035091;GO:0036094;GO:0043178;GO:0070273;GO:0072341;GO:0097159;GO:0120013;GO:0140343;GO:1901981	GO:0005783;GO:0005789;GO:0005829;GO:0016020;GO:0031090;GO:0031965;GO:0031984;GO:0032541;GO:0043226;GO:0043227;GO:0043229;GO:0043231;GO:0071782;GO:0098827;GO:0110165	28	28	28	46.7	46.7	46.7	101.27	0	323.31	88792000000	650	121
Dnaaf5	Dynein axonemal assembly factor 5	B9EJR8	B9EJR8	1.2404e+08	1.2667e+08	1.2973e+08	1.1027e+08	1.2499e+08	1.4452e+08	1.2658e+08	1.1652e+08	1.0843e+08	1.1603e+08	1.0755e+08	1.2785e+08	9.0066e+07	9.0538e+07	8.7368e+07	8.023e+07	7.6668e+07	6.2479e+07	8.6509e+07	6.9393e+07	7.9624e+07	9.804e+07	8.7098e+07	-1	axonemal dynein complex assembly;cellular component assembly;cellular component organization;cellular component organization or biogenesis;cellular process;cilium movement;inner dynein arm assembly;microtubule-based movement;microtubule-based process;outer dynein arm assembly;protein-containing complex assembly;protein-containing complex organization	binding;dynein intermediate chain binding;protein binding	cellular anatomical entity;cytoplasm;dynein axonemal particle;intracellular non-membrane-bounded organelle;intracellular organelle;non-membrane-bounded organelle;organelle		CAIRO_HEPATOBLASTOMA_CLASSES_UP;FORTSCHEGGER_PHF8_TARGETS_DN;KINSEY_TARGETS_OF_EWSR1_FLII_FUSION_UP;KRIGE_RESPONSE_TO_TOSEDOSTAT_24HR_DN;KRIGE_RESPONSE_TO_TOSEDOSTAT_6HR_DN;KRIGE_RESPONSE_TO_TOSEDOSTAT_6HR_UP;LOPEZ_MBD_TARGETS;LU_EZH2_TARGETS_DN;RASHI_RESPONSE_TO_IONIZING_RADIATION_4;WP_CILIOPATHIES	GO:0003341;GO:0007017;GO:0007018;GO:0009987;GO:0016043;GO:0022607;GO:0036158;GO:0036159;GO:0043933;GO:0065003;GO:0070286;GO:0071840	GO:0005488;GO:0005515;GO:0045505	GO:0005737;GO:0043226;GO:0043228;GO:0043229;GO:0043232;GO:0110165;GO:0120293	9	9	9	14.7	14.7	14.7	93.85	0	32.818	9373800000	99	122
Tmf1	TATA element modulatory factor	B9EKI3	B9EKI3					4.5021e+07	6.584e+07	3.201e+07	4.7467e+07	3.847e+07	4.0692e+07	3.0659e+07	2.8161e+07	2.7546e+07			4.4772e+07	4.505e+07	5.9648e+07	4.4264e+07	5.1405e+07	4.849e+07			-1	acrosome assembly;anatomical structure development;anatomical structure formation involved in morphogenesis;androgen receptor signaling pathway;animal organ development;apoptotic process;biological process involved in interspecies interaction between organisms;biological regulation;cell death;cell development;cell differentiation;cell motility;cellular component assembly;cellular component assemb…	binding;DNA binding;DNA-binding transcription factor binding;nuclear androgen receptor binding;nuclear receptor binding;nuclear receptor coactivator activity;nucleic acid binding;organic cyclic compound binding;protein binding;RNA polymerase II-specific DNA-binding transcription factor binding;transcription coactivator activity;transcription coregulator activity;transcription factor binding;trans…	bounding membrane of organelle;cellular anatomical entity;endoplasmic reticulum;Golgi apparatus;Golgi membrane;intracellular membrane-bounded organelle;intracellular organelle;membrane;membrane-bounded organelle;nucleus;organelle;organelle membrane		AMUNDSON_RESPONSE_TO_ARSENITE;BENPORATH_MYC_MAX_TARGETS;BROCKE_APOPTOSIS_REVERSED_BY_IL6;BROWNE_HCMV_INFECTION_16HR_UP;BUYTAERT_PHOTODYNAMIC_THERAPY_STRESS_UP;CONCANNON_APOPTOSIS_BY_EPOXOMICIN_UP;CREIGHTON_ENDOCRINE_THERAPY_RESISTANCE_3;CREIGHTON_ENDOCRINE_THERAPY_RESISTANCE_5;DODD_NASOPHARYNGEAL_CARCINOMA_UP;ENK_UV_RESPONSE_KERATINOCYTE_UP;HAMAI_APOPTOSIS_VIA_TRAIL_UP;KRIGE_RESPONSE_TO_TOSEDOSTA…	GO:0001539;GO:0001675;GO:0001817;GO:0001819;GO:0003006;GO:0003341;GO:0006355;GO:0006357;GO:0006810;GO:0006915;GO:0006950;GO:0006952;GO:0006996;GO:0006997;GO:0007017;GO:0007018;GO:0007165;GO:0007281;GO:0007286;GO:0007289;GO:0008219;GO:0008406;GO:0008584;GO:0009605;GO:0009607;GO:0009617;GO:0009755;GO:0009889;GO:0009890;GO:0009891;GO:0009892;GO:0009893;GO:0009894;GO:0009914;GO:0009987;GO:0010033;GO:…	GO:0003676;GO:0003677;GO:0003712;GO:0003713;GO:0005488;GO:0005515;GO:0008134;GO:0016922;GO:0030374;GO:0050681;GO:0061629;GO:0097159;GO:0140110;GO:0140297	GO:0000139;GO:0005634;GO:0005783;GO:0005794;GO:0016020;GO:0031090;GO:0043226;GO:0043227;GO:0043229;GO:0043231;GO:0098588;GO:0110165	5	5	5	5	5	5	121.8	0	9.8505	1724699999.9999998	20	123
Ptprz1	Receptor-type tyrosine-protein phosphatase zeta	B9EKR1	B9EKR1	7.45739e+09	8.20071e+09	5.7725e+09	7.63519e+09	6.6468e+09	5.9622e+09	8.9833e+09	8.77961e+09	7.8754e+09	5.5092e+09	5.1883e+09	8.2049e+09	1.1517e+10	8.25111e+09	9.228e+09	9.4084e+09	8.53469e+09	1.0803e+10	7.4554e+09	9.27541e+09	8.73949e+09		3.185e+09	-1	anatomical structure morphogenesis;axonal fasciculation;axonogenesis;behavior;biological regulation;cell differentiation;cell projection morphogenesis;cell projection organization;cell recognition;cellular anatomical entity morphogenesis;cellular component organization;cellular component organization or biogenesis;cellular developmental process;cellular metabolic process;cellular process;cognitio…	binding;catalytic activity;catalytic activity, acting on a protein;cell adhesion molecule binding;fibroblast growth factor binding;growth factor binding;hydrolase activity;hydrolase activity, acting on ester bonds;integrin binding;phosphatase activity;phosphoprotein phosphatase activity;phosphoric ester hydrolase activity;protein binding;protein tyrosine phosphatase activity;protein-containing co…	actin-based cell projection;axon;cell body;cell junction;cell projection;cell projection membrane;cellular anatomical entity;collagen-containing extracellular matrix;dendrite;dendritic spine;external encapsulating structure;extracellular matrix;extracellular space;filopodium;glutamatergic synapse;growth cone;lamellipodium;leading edge membrane;membrane;neuron projection;neuron spine;neuronal cell…	Epithelial cell signaling in Helicobacter pylori infection	ALONSO_METASTASIS_NEURAL_UP;ALONSO_METASTASIS_UP;BENPORATH_ES_1;BERTUCCI_MEDULLARY_VS_DUCTAL_BREAST_CANCER_DN;BLANCO_MELO_COVID19_BRONCHIAL_EPITHELIAL_CELLS_SARS_COV_2_INFECTION_DN;BRUINS_UVC_RESPONSE_LATE;CREIGHTON_ENDOCRINE_THERAPY_RESISTANCE_3;DURCHDEWALD_SKIN_CARCINOGENESIS_DN;ENK_UV_RESPONSE_KERATINOCYTE_DN;GOBERT_OLIGODENDROCYTE_DIFFERENTIATION_DN;GRADE_COLON_AND_RECTAL_CANCER_DN;GUENTHER_G…	GO:0001932;GO:0001934;GO:0002244;GO:0003008;GO:0006470;GO:0006793;GO:0006796;GO:0006807;GO:0007162;GO:0007409;GO:0007413;GO:0007610;GO:0007611;GO:0008037;GO:0008038;GO:0008152;GO:0008284;GO:0008285;GO:0009653;GO:0009893;GO:0009987;GO:0010001;GO:0010562;GO:0010604;GO:0010720;GO:0010810;GO:0010812;GO:0010975;GO:0010976;GO:0010977;GO:0014013;GO:0014015;GO:0016043;GO:0016311;GO:0019220;GO:0019222;GO:…	GO:0003824;GO:0004721;GO:0004725;GO:0005102;GO:0005178;GO:0005488;GO:0005515;GO:0016787;GO:0016788;GO:0016791;GO:0017134;GO:0019838;GO:0042578;GO:0044877;GO:0050839;GO:0140096	GO:0005615;GO:0005886;GO:0016020;GO:0030027;GO:0030054;GO:0030175;GO:0030312;GO:0030424;GO:0030425;GO:0030426;GO:0030427;GO:0031012;GO:0031253;GO:0031256;GO:0032587;GO:0042995;GO:0043005;GO:0043025;GO:0043197;GO:0044297;GO:0044309;GO:0045202;GO:0045211;GO:0062023;GO:0072534;GO:0097060;GO:0098590;GO:0098794;GO:0098839;GO:0098858;GO:0098966;GO:0098978;GO:0099634;GO:0110165;GO:0120025	2	2	2	1.5	1.5	1.5	254.4	0.0003335	3.3735	256570000000	100	124
Mfap1b;Mfap1a	Microfibrillar-associated protein 1B;Microfibrillar-associated protein 1A	C0HKD9;C0HKD8	C0HKD9;C0HKD8	1.3302e+08	1.2547e+08	1.1162e+08	1.3276e+08	1.1391e+08	1.4724e+08	1.5359e+08	1.3776e+08	1.3357e+08	1.3279e+08	1.3044e+08	1.3382e+08	2.1911e+08	1.9958e+08	1.982e+08	1.995e+08	1.9819e+08	2.5627e+08	1.8755e+08	2.9934e+08	2.3311e+08	2.0472e+08	2.381e+08	-1	cellular aromatic compound metabolic process;cellular metabolic process;cellular nitrogen compound metabolic process;cellular process;heterocycle metabolic process;macromolecule metabolic process;metabolic process;mRNA metabolic process;mRNA processing;mRNA splicing, via spliceosome;nitrogen compound metabolic process;nucleic acid metabolic process;nucleobase-containing compound metabolic process…		cellular anatomical entity;centrosome;collagen-containing extracellular matrix;external encapsulating structure;extracellular matrix;intracellular membrane-bounded organelle;intracellular organelle;membrane-bounded organelle;microfibril;microtubule organizing center;nuclear protein-containing complex;nucleoplasm;nucleus;organelle;precatalytic spliceosome;protein-containing complex;ribonucleoprote…			GO:0000375;GO:0000377;GO:0000398;GO:0006139;GO:0006396;GO:0006397;GO:0006725;GO:0006807;GO:0008152;GO:0008380;GO:0009987;GO:0016070;GO:0016071;GO:0034641;GO:0043170;GO:0044237;GO:0044238;GO:0046483;GO:0071704;GO:0090304;GO:1901360		GO:0001527;GO:0005634;GO:0005654;GO:0005681;GO:0005684;GO:0005813;GO:0005815;GO:0030312;GO:0031012;GO:0032991;GO:0043226;GO:0043227;GO:0043229;GO:0043231;GO:0062023;GO:0071005;GO:0071011;GO:0099080;GO:0099081;GO:0099512;GO:0110165;GO:0140513;GO:1990904	12	12	12	28.9	28.9	28.9	51.954	0	94.578	17128000000	141	125
Hist1h2af;H2ac15;H2ac25;H2ac12;Hist1h2ap;Hist1h2ao;Hist1h2an;H2ac13;H2ac11;H2ac8;H2ac7;H2ac6;H2ac4;H2aj	Histone H2A type 1-F;Histone H2A type 1-K;Histone H2A type 3;Histone H2A type 1-H;Histone H2A type 1-P;Histone H2A type 1-O;Histone H2A type 1-N;Histone H2A type 1-I;Histone H2A type 1-G;Histone H2A type 1-E;Histone H2A type 1-D;Histone H2A type 1-C;Histone H2A type 1-B;Histone H2A.J	Q8CGP5;Q8CGP7;Q8BFU2;Q8CGP6;C0HKE9;C0HKE8;C0HKE7;C0HKE6;C0HKE5;C0HKE4;C0HKE3;C0HKE2;C0HKE1;Q8R1M2	Q8CGP5;Q8CGP7;Q8BFU2;Q8CGP6;C0HKE9;C0HKE8;C0HKE7;C0HKE6;C0HKE5;C0HKE4;C0HKE3;C0HKE2;C0HKE1;Q8R1M2	3.1167e+10	2.0655e+10	2.1746e+10	3.0312e+10	2.5221e+10	2.6065e+10	2.2277e+10	2.6924e+10	3.2278e+10	2.638e+10	2.7075e+10	2.5556e+10	3.3052e+10	3.6818e+10	4.1505e+10	4.8861e+10	3.644e+10	5.1177e+10	3.1633e+10	5.17739e+10	4.2554e+10	3.9713e+10	3.7577e+10	-1	cellular aromatic compound metabolic process;cellular component disassembly;cellular component organization;cellular component organization or biogenesis;cellular localization;cellular macromolecule localization;cellular metabolic process;cellular nitrogen compound metabolic process;cellular process;cellular response to abiotic stimulus;cellular response to environmental stimulus;cellular respons…	binding;DNA binding;enzyme binding;nucleic acid binding;organic cyclic compound binding;protein binding;protein dimerization activity;protein heterodimerization activity;structural constituent of chromatin;structural molecule activity	cellular anatomical entity;CENP-A containing nucleosome;intracellular membrane-bounded organelle;intracellular organelle;membrane-bounded organelle;nucleosome;nucleus;organelle;protein-containing complex;protein-DNA complex	Systemic lupus erythematosus	ABRAMSON_INTERACT_WITH_AIRE;ACEVEDO_LIVER_CANCER_UP;ACEVEDO_LIVER_CANCER_WITH_H3K27ME3_DN;ACEVEDO_LIVER_CANCER_WITH_H3K9ME3_DN;ACEVEDO_LIVER_TUMOR_VS_NORMAL_ADJACENT_TISSUE_UP;BENPORATH_CYCLING_GENES;BENPORATH_EED_TARGETS;BENPORATH_MYC_MAX_TARGETS;BENPORATH_NANOG_TARGETS;BENPORATH_NOS_TARGETS;BENPORATH_OCT4_TARGETS;BENPORATH_SOX2_TARGETS;BERENJENO_TRANSFORMED_BY_RHOA_UP;BERTUCCI_MEDULLARY_VS_DUCT…	GO:0006139;GO:0006259;GO:0006281;GO:0006325;GO:0006337;GO:0006338;GO:0006725;GO:0006807;GO:0006950;GO:0006974;GO:0008104;GO:0008152;GO:0009314;GO:0009411;GO:0009416;GO:0009628;GO:0009987;GO:0016043;GO:0022411;GO:0032984;GO:0032986;GO:0033036;GO:0033365;GO:0033554;GO:0034502;GO:0034641;GO:0034644;GO:0034728;GO:0043170;GO:0043933;GO:0044237;GO:0044238;GO:0046483;GO:0050896;GO:0051179;GO:0051641;GO:…	GO:0003676;GO:0003677;GO:0005198;GO:0005488;GO:0005515;GO:0019899;GO:0030527;GO:0046982;GO:0046983;GO:0097159	GO:0000786;GO:0005634;GO:0032991;GO:0032993;GO:0043226;GO:0043227;GO:0043229;GO:0043231;GO:0043505;GO:0110165	12	12	2	70	70	41.5	14.161	0	323.31	1592600000000	1045	126
Rnaset2b;Rnaset2a	Ribonuclease T2-B;Ribonuclease T2-A	C0HKG6;C0HKG5	C0HKG6;C0HKG5	5.8833e+07		4.8789e+07	6.8706e+07	5.5025e+07	5.0898e+07	6.2987e+07	5.8458e+07		5.6418e+07	6.7878e+07		7.6756e+07	7.7804e+07				5.4931e+07		7.245e+07				-1	aromatic compound catabolic process;biological process involved in interspecies interaction between organisms;catabolic process;cellular aromatic compound metabolic process;cellular catabolic process;cellular metabolic process;cellular nitrogen compound catabolic process;cellular nitrogen compound metabolic process;cellular process;defense response;defense response to other organism;heterocycle c…	binding;catalytic activity;catalytic activity, acting on a nucleic acid;catalytic activity, acting on RNA;endonuclease activity;hydrolase activity;hydrolase activity, acting on ester bonds;lyase activity;nuclease activity;nucleic acid binding;organic cyclic compound binding;phosphorus-oxygen lyase activity;ribonuclease T2 activity;RNA binding;RNA endonuclease activity;RNA nuclease activity	cellular anatomical entity;endoplasmic reticulum lumen;extracellular region;extracellular space;intracellular membrane-bounded organelle;intracellular organelle;intracellular organelle lumen;lysosomal lumen;lysosome;lytic vacuole;membrane-bounded organelle;membrane-enclosed lumen;mitochondrial intermembrane space;organelle;organelle envelope lumen;organelle lumen;vacuolar lumen;vacuole			GO:0002376;GO:0006139;GO:0006401;GO:0006725;GO:0006807;GO:0006950;GO:0006952;GO:0006955;GO:0008152;GO:0009056;GO:0009057;GO:0009605;GO:0009607;GO:0009987;GO:0016070;GO:0019439;GO:0034641;GO:0034655;GO:0043170;GO:0043207;GO:0044237;GO:0044238;GO:0044248;GO:0044270;GO:0044419;GO:0045087;GO:0046483;GO:0046700;GO:0050896;GO:0051707;GO:0071704;GO:0090304;GO:0098542;GO:1901360;GO:1901361;GO:1901575	GO:0003676;GO:0003723;GO:0003824;GO:0004518;GO:0004519;GO:0004521;GO:0004540;GO:0005488;GO:0016787;GO:0016788;GO:0016829;GO:0016849;GO:0033897;GO:0097159;GO:0140098;GO:0140640	GO:0000323;GO:0005576;GO:0005615;GO:0005758;GO:0005764;GO:0005773;GO:0005775;GO:0005788;GO:0031970;GO:0031974;GO:0043202;GO:0043226;GO:0043227;GO:0043229;GO:0043231;GO:0043233;GO:0070013;GO:0110165	3	3	3	15.4	15.4	15.4	29.608	0	8.5517	1550599999.9999998	24	127
Mndal	Myeloid cell nuclear differentiation antigen-like protein	D0QMC3	D0QMC3	7.0225e+08	6.3561e+08	6.7816e+08	7.2581e+08	8.7657e+08	8.8042e+08	8.8535e+08	9.0792e+08	8.4504e+08	9.4125e+08	1.0405e+09	9.593e+08	3.5601e+08	3.5093e+08	3.7041e+08	2.6963e+08	2.6015e+08	1.9922e+08	3.2018e+08	2.4176e+08	1.5169e+08	3.1378e+08	2.5018e+08	-1	activation of immune response;activation of innate immune response;biological regulation;cellular process;cellular response to chemical stimulus;cellular response to cytokine stimulus;cellular response to interferon-beta;cellular response to organic substance;cellular response to stimulus;immune system process;negative regulation of biological process;negative regulation of cell growth;negative r…	binding;DNA binding;double-stranded DNA binding;identical protein binding;nucleic acid binding;organic cyclic compound binding;protein binding	cellular anatomical entity;cytoplasm;cytosol;intracellular membrane-bounded organelle;intracellular non-membrane-bounded organelle;intracellular organelle;membrane-bounded organelle;non-membrane-bounded organelle;nucleolus;nucleoplasm;nucleus;organelle			GO:0001558;GO:0002218;GO:0002253;GO:0002376;GO:0002682;GO:0002684;GO:0002831;GO:0002833;GO:0009987;GO:0010033;GO:0030308;GO:0031347;GO:0031349;GO:0032101;GO:0032103;GO:0034097;GO:0035456;GO:0035458;GO:0040008;GO:0042221;GO:0045088;GO:0045089;GO:0045926;GO:0048518;GO:0048519;GO:0048523;GO:0048583;GO:0048584;GO:0050776;GO:0050778;GO:0050789;GO:0050794;GO:0050896;GO:0051128;GO:0051716;GO:0065007;GO:…	GO:0003676;GO:0003677;GO:0003690;GO:0005488;GO:0005515;GO:0042802;GO:0097159	GO:0005634;GO:0005654;GO:0005730;GO:0005737;GO:0005829;GO:0043226;GO:0043227;GO:0043228;GO:0043229;GO:0043231;GO:0043232;GO:0110165	18	18	8	44.6	44.6	22.3	60.526	0	225.33	56911000000	273	220
Btbd8	BTB/POZ domain-containing protein 8	D3YUB6	D3YUB6	3.7032e+07		4.4133e+07	3.3437e+07	3.9004e+07	3.5484e+07	4.6905e+07	3.9216e+07	3.9496e+07	4.191e+07	3.0179e+07	3.8995e+07												-1			AP-2 adaptor complex;AP-type membrane coat adaptor complex;axon;cell projection;cellular anatomical entity;clathrin adaptor complex;cytoplasmic vesicle;exocytic vesicle;intracellular membrane-bounded organelle;intracellular organelle;intracellular vesicle;membrane protein complex;membrane-bounded organelle;neuron projection;neuron projection terminus;nucleoplasm;nucleus;organelle;plasma membrane …		ACEVEDO_LIVER_CANCER_WITH_H3K9ME3_DN;CHANG_IMMORTALIZED_BY_HPV31_UP;DEURIG_T_CELL_PROLYMPHOCYTIC_LEUKEMIA_UP;KIM_ALL_DISORDERS_CALB1_CORR_UP;KIM_ALL_DISORDERS_OLIGODENDROCYTE_NUMBER_CORR_UP;ZWANG_TRANSIENTLY_UP_BY_2ND_EGF_PULSE_ONLY			GO:0005634;GO:0005654;GO:0008021;GO:0030119;GO:0030122;GO:0030131;GO:0030133;GO:0030424;GO:0031410;GO:0031982;GO:0032991;GO:0042995;GO:0043005;GO:0043226;GO:0043227;GO:0043229;GO:0043231;GO:0044306;GO:0070382;GO:0097708;GO:0098796;GO:0098797;GO:0099503;GO:0110165;GO:0120025	5	5	5	5.5	5.5	5.5	190.84	0	19.248	1540499999.9999998	28	221
Dgkh	Diacylglycerol kinase eta	D3YXJ0	D3YXJ0						8.6882e+07						6.8315e+07												-1	acylglycerol metabolic process;biological regulation;biosynthetic process;cellular biosynthetic process;cellular lipid metabolic process;cellular metabolic process;cellular process;diacylglycerol metabolic process;G protein-coupled receptor signaling pathway;glycerolipid biosynthetic process;glycerolipid metabolic process;glycerophospholipid biosynthetic process;glycerophospholipid metabolic proc…	adenyl nucleotide binding;adenyl ribonucleotide binding;anion binding;ATP binding;ATP-dependent diacylglycerol kinase activity;binding;carbohydrate derivative binding;catalytic activity;cation binding;enzyme binding;heterocyclic compound binding;identical protein binding;ion binding;kinase activity;kinase binding;lipid kinase activity;metal ion binding;nucleoside phosphate binding;nucleotide bind…	actin cytoskeleton;cellular anatomical entity;cytoplasm;cytoplasmic vesicle;cytoskeleton;endosome;intracellular membrane-bounded organelle;intracellular non-membrane-bounded organelle;intracellular organelle;intracellular vesicle;membrane;membrane-bounded organelle;non-membrane-bounded organelle;organelle;plasma membrane;protein-containing complex;vesicle	Glycerolipid metabolism;Glycerophospholipid metabolism;Phosphatidylinositol signaling system	ACEVEDO_LIVER_CANCER_WITH_H3K9ME3_DN;AMIT_SERUM_RESPONSE_20_MCF10A;CUI_TCF21_TARGETS_2_DN;FIRESTEIN_CTNNB1_PATHWAY;FOSTER_TOLERANT_MACROPHAGE_DN;HOLLERN_SOLID_NODULAR_BREAST_TUMOR_DN;IVANOVA_HEMATOPOIESIS_MATURE_CELL;KEGG_GLYCEROLIPID_METABOLISM;KEGG_GLYCEROPHOSPHOLIPID_METABOLISM;KEGG_PHOSPHATIDYLINOSITOL_SIGNALING_SYSTEM;LIAO_METASTASIS;LINDGREN_BLADDER_CANCER_CLUSTER_3_DN;PARENT_MTOR_SIGNALING…	GO:0006629;GO:0006638;GO:0006639;GO:0006644;GO:0006650;GO:0006654;GO:0006793;GO:0006796;GO:0007165;GO:0007186;GO:0007205;GO:0008152;GO:0008610;GO:0008654;GO:0009058;GO:0009987;GO:0016310;GO:0019637;GO:0030258;GO:0035556;GO:0044237;GO:0044238;GO:0044249;GO:0044255;GO:0045017;GO:0046339;GO:0046473;GO:0046474;GO:0046486;GO:0046834;GO:0050789;GO:0050794;GO:0065007;GO:0071704;GO:0090407;GO:1901576	GO:0000166;GO:0001727;GO:0003824;GO:0004143;GO:0005488;GO:0005515;GO:0005524;GO:0016301;GO:0016740;GO:0016772;GO:0016773;GO:0017076;GO:0019899;GO:0019900;GO:0019904;GO:0030554;GO:0032093;GO:0032553;GO:0032555;GO:0032559;GO:0035639;GO:0036094;GO:0042802;GO:0042803;GO:0043167;GO:0043168;GO:0043169;GO:0046872;GO:0046983;GO:0097159;GO:0097367;GO:1901265;GO:1901363	GO:0005737;GO:0005768;GO:0005856;GO:0005886;GO:0015629;GO:0016020;GO:0031410;GO:0031982;GO:0032991;GO:0043226;GO:0043227;GO:0043228;GO:0043229;GO:0043231;GO:0043232;GO:0097708;GO:0110165	2	2	2	3.1	3.1	3.1	134.13	0.0011213	2.6257	1102600000	5	222
Safb	Scaffold attachment factor B1	D3YXK2	D3YXK2	3.8073e+08	3.8409e+08	3.6807e+08	4.0378e+08	3.8874e+08	3.5312e+08	4.2936e+08	4.0797e+08	3.672e+08	4.2006e+08	3.5299e+08	3.4342e+08	5.7207e+08	4.9468e+08	5.3324e+08	5.1618e+08	5.4121e+08	7.1263e+08	5.1282e+08	6.8107e+08	6.3206e+08	4.4297e+08	5.6081e+08	-1	biological regulation;cellular process;hormone metabolic process;hormone-mediated signaling pathway;intracellular estrogen receptor signaling pathway;intracellular receptor signaling pathway;intracellular steroid hormone receptor signaling pathway;metabolic process;positive regulation of biological process;positive regulation of biosynthetic process;positive regulation of cellular biosynthetic pr…	binding;chromatin binding;cis-regulatory region sequence-specific DNA binding;DNA binding;double-stranded DNA binding;nucleic acid binding;organic cyclic compound binding;protein-containing complex binding;RNA binding;RNA polymerase II cis-regulatory region sequence-specific DNA binding;RNA polymerase II transcription regulatory region sequence-specific DNA binding;sequence-specific DNA binding;s…	cellular anatomical entity;intracellular membrane-bounded organelle;intracellular organelle;membrane-bounded organelle;midbody;nucleoplasm;nucleus;organelle		CASORELLI_ACUTE_PROMYELOCYTIC_LEUKEMIA_DN;FAELT_B_CLL_WITH_VH3_21_UP;HAHTOLA_MYCOSIS_FUNGOIDES_SKIN_UP;KAYO_CALORIE_RESTRICTION_MUSCLE_UP;KINSEY_TARGETS_OF_EWSR1_FLII_FUSION_UP;LY_AGING_OLD_DN;LY_AGING_PREMATURE_DN;OSMAN_BLADDER_CANCER_DN;OSWALD_HEMATOPOIETIC_STEM_CELL_IN_COLLAGEN_GEL_DN;OUELLET_CULTURED_OVARIAN_CANCER_INVASIVE_VS_LMP_UP;PID_ERA_GENOMIC_PATHWAY;PUJANA_ATM_PCC_NETWORK;PUJANA_BRCA1…	GO:0006355;GO:0006357;GO:0007165;GO:0008152;GO:0009755;GO:0009889;GO:0009891;GO:0009893;GO:0009987;GO:0010468;GO:0010556;GO:0010557;GO:0010604;GO:0010817;GO:0019219;GO:0019222;GO:0030518;GO:0030520;GO:0030522;GO:0031323;GO:0031325;GO:0031326;GO:0031328;GO:0040008;GO:0042445;GO:0043401;GO:0045893;GO:0045935;GO:0045944;GO:0048518;GO:0048522;GO:0050684;GO:0050789;GO:0050794;GO:0051171;GO:0051173;GO:…	GO:0000976;GO:0000977;GO:0000978;GO:0000987;GO:0001067;GO:0003676;GO:0003677;GO:0003682;GO:0003690;GO:0003723;GO:0005488;GO:0043565;GO:0044877;GO:0097159;GO:1990837	GO:0005634;GO:0005654;GO:0030496;GO:0043226;GO:0043227;GO:0043229;GO:0043231;GO:0110165	35	25	25	33.6	24.4	24.4	105.1	0	122.62	62130000000	333	223
Ccdc6	Coiled-coil domain-containing protein 6	D3YZP9	D3YZP9	4.2677e+07	4.0162e+07	3.305e+07	4.11e+07	3.7265e+07	3.3283e+07	5.147e+07	4.229e+07	4.1434e+07	4.2798e+07		2.9086e+07											2.2985e+07	-1		binding;identical protein binding;protein binding;protein domain specific binding;SH3 domain binding	cellular anatomical entity;cytoskeleton;cytosol;intracellular non-membrane-bounded organelle;intracellular organelle;non-membrane-bounded organelle;organelle	Pathways in cancer;Thyroid cancer	BAELDE_DIABETIC_NEPHROPATHY_DN;BENPORATH_MYC_MAX_TARGETS;BLALOCK_ALZHEIMERS_DISEASE_DN;BRUINS_UVC_RESPONSE_EARLY_LATE;BYSTRYKH_HEMATOPOIESIS_STEM_CELL_AND_BRAIN_QTL_TRANS;BYSTRYKH_HEMATOPOIESIS_STEM_CELL_QTL_TRANS;CHARAFE_BREAST_CANCER_LUMINAL_VS_MESENCHYMAL_UP;CHIARADONNA_NEOPLASTIC_TRANSFORMATION_KRAS_DN;DACOSTA_UV_RESPONSE_VIA_ERCC3_DN;DANG_BOUND_BY_MYC;DEBIASI_APOPTOSIS_BY_REOVIRUS_INFECTION_…		GO:0005488;GO:0005515;GO:0017124;GO:0019904;GO:0042802	GO:0005829;GO:0005856;GO:0043226;GO:0043228;GO:0043229;GO:0043232;GO:0110165	3	3	3	7.5	7.5	7.5	52.938	0	8.8211	935700000	23	224
CEFIP	Cardiac-enriched FHL2-interacting protein	D3Z1D3	D3Z1D3																								-1	biological regulation;positive regulation of biological process;positive regulation of calcineurin-mediated signaling;positive regulation of calcineurin-NFAT signaling cascade;positive regulation of calcium-mediated signaling;positive regulation of cell communication;positive regulation of cellular process;positive regulation of intracellular signal transduction;positive regulation of response to…		cellular anatomical entity;Z disc			GO:0009966;GO:0009967;GO:0010646;GO:0010647;GO:0023051;GO:0023056;GO:0048518;GO:0048522;GO:0048583;GO:0048584;GO:0050789;GO:0050794;GO:0050848;GO:0050850;GO:0065007;GO:0070884;GO:0070886;GO:0106056;GO:0106058;GO:1902531;GO:1902533		GO:0030018;GO:0110165	1	1	1	0.6	0.6	0.6	154.48	0.0052195	1.8039	84162000	1	225
Selenon	Selenoprotein N	D3Z2R5	D3Z2R5	4.2916e+08		4.2663e+08	4.1614e+08	3.8878e+08	3.1955e+08	4.0036e+08	4.1193e+08	4.4007e+08	4.4516e+08	4.0976e+08	2.7799e+08	5.8718e+08	4.9863e+08		8.9553e+08	6.4562e+08		1.1856e+09			5.3122e+08	5.8216e+08	-1	anatomical structure development;biological regulation;calcium ion homeostasis;cell development;cell differentiation;cellular component organization;cellular component organization or biogenesis;cellular developmental process;cellular process;cellular response to alkaloid;cellular response to caffeine;cellular response to chemical stimulus;cellular response to chemical stress;cellular response to…	binding;calcium ion binding;catalytic activity;cation binding;ion binding;metal ion binding;oxidoreductase activity	cellular anatomical entity;endoplasmic reticulum membrane;membrane;organelle membrane		BENPORATH_CYCLING_GENES;CARRILLOREIXACH_HEPATOBLASTOMA_VS_NORMAL_UP;GOERING_BLOOD_HDL_CHOLESTEROL_QTL_TRANS;GRYDER_PAX3FOXO1_ENHANCERS_IN_TADS;GRYDER_PAX3FOXO1_ENHANCERS_KO_DOWN;GRYDER_PAX3FOXO1_TOP_ENHANCERS;HOLLERN_EMT_BREAST_TUMOR_UP;LASTOWSKA_NEUROBLASTOMA_COPY_NUMBER_DN;PATIL_LIVER_CANCER;WHITFIELD_CELL_CYCLE_G2_M;WP_SELENIUM_MICRONUTRIENT_NETWORK	GO:0003008;GO:0003016;GO:0006950;GO:0006979;GO:0006996;GO:0007005;GO:0008284;GO:0009719;GO:0009987;GO:0010033;GO:0010243;GO:0010959;GO:0014070;GO:0014074;GO:0014816;GO:0014823;GO:0014834;GO:0014850;GO:0014857;GO:0014858;GO:0014873;GO:0014874;GO:0014904;GO:0016043;GO:0022898;GO:0030154;GO:0031000;GO:0031099;GO:0032409;GO:0032412;GO:0032501;GO:0032502;GO:0032879;GO:0033554;GO:0033555;GO:0034599;GO:…	GO:0003824;GO:0005488;GO:0005509;GO:0016491;GO:0043167;GO:0043169;GO:0046872	GO:0005789;GO:0016020;GO:0031090;GO:0110165	3	3	3	5.4	5.4	5.4	62.491	0	8.3354	18161000000	25	226
Ptrhd1	Putative peptidyl-tRNA hydrolase PTRHD1	D3Z4S3	D3Z4S3	8.07071e+08	7.774e+08	7.8418e+08	8.9625e+08	8.55439e+08	7.3143e+08	8.2535e+08	7.2477e+08	6.1521e+08	7.1381e+08	4.8922e+08	5.2965e+08	6.3055e+08	8.5871e+08	7.952e+08	7.0062e+08	4.8331e+08	1.1141e+09	7.4525e+08	9.5981e+08	9.15571e+08	4.396e+08	8.8818e+08	-1		aminoacyl-tRNA hydrolase activity;carboxylic ester hydrolase activity;catalytic activity;catalytic activity, acting on a nucleic acid;catalytic activity, acting on a tRNA;catalytic activity, acting on RNA;hydrolase activity;hydrolase activity, acting on ester bonds			FULCHER_INFLAMMATORY_RESPONSE_LECTIN_VS_LPS_UP;GRAESSMANN_APOPTOSIS_BY_DOXORUBICIN_DN;GRAESSMANN_RESPONSE_TO_MC_AND_DOXORUBICIN_DN;LIU_PROSTATE_CANCER_UP		GO:0003824;GO:0004045;GO:0016787;GO:0016788;GO:0052689;GO:0140098;GO:0140101;GO:0140640		4	4	4	52.9	52.9	52.9	16.037	0	114.36	36314000000	98	227
Bin2	Bridging integrator 2	D3Z6Q9	D3Z6Q9;Q7TQF7	1.8225e+09	1.4492e+09	1.4277e+09	1.814e+09	1.4687e+09	1.5255e+09	1.2555e+09	1.5905e+09	1.2432e+09	1.3426e+09	1.1718e+09	1.5059e+09	6.9339e+08	7.9815e+08	9.5699e+08	9.17471e+08	9.9399e+08	1.2695e+09	9.632e+08	7.369e+08	9.7253e+08	8.8059e+08	9.3266e+08	-1	cell chemotaxis;cell migration;cell motility;cellular component assembly;cellular component organization;cellular component organization or biogenesis;cellular process;chemotaxis;locomotion;membrane invagination;membrane organization;non-membrane-bounded organelle assembly;organelle assembly;organelle organization;phagocytosis, engulfment;plasma membrane invagination;plasma membrane organization;…	binding;lipid binding;phospholipid binding	anchoring junction;cell cortex;cell junction;cell projection;cellular anatomical entity;cytoplasm;intracellular membrane-bounded organelle;intracellular non-membrane-bounded organelle;intracellular organelle;membrane;membrane-bounded organelle;non-membrane-bounded organelle;organelle;phagocytic cup;plasma membrane;podosome		BILBAN_B_CLL_LPL_DN;CHUNG_BLISTER_CYTOTOXICITY_DN;KRIGE_RESPONSE_TO_TOSEDOSTAT_24HR_UP;KRIGE_RESPONSE_TO_TOSEDOSTAT_6HR_DN;LIU_OVARIAN_CANCER_TUMORS_AND_XENOGRAFTS_XDGS_DN;NAKAYAMA_SOFT_TISSUE_TUMORS_PCA1_UP;REACTOME_DISEASES_OF_SIGNAL_TRANSDUCTION_BY_GROWTH_FACTOR_RECEPTORS_AND_SECOND_MESSENGERS;REACTOME_INNATE_IMMUNE_SYSTEM;REACTOME_NEUTROPHIL_DEGRANULATION;REACTOME_SIGNALING_BY_MEMBRANE_TETHER…	GO:0006911;GO:0006935;GO:0006996;GO:0007009;GO:0009987;GO:0010324;GO:0016043;GO:0016477;GO:0022607;GO:0040011;GO:0042330;GO:0043933;GO:0048870;GO:0060326;GO:0061024;GO:0065003;GO:0070925;GO:0071800;GO:0071840;GO:0097320;GO:0099024;GO:0140694	GO:0005488;GO:0005543;GO:0008289	GO:0001891;GO:0002102;GO:0005737;GO:0005886;GO:0005938;GO:0016020;GO:0030054;GO:0042995;GO:0043226;GO:0043227;GO:0043228;GO:0043229;GO:0043231;GO:0043232;GO:0070161;GO:0110165	13	13	11	29.2	29.2	27.4	52.553	0	152.47	52759000000	230	228
Gls	Glutaminase kidney isoform, mitochondrial;Glutaminase kidney isoform, mitochondrial 68 kDa chain;Glutaminase kidney isoform, mitochondrial 65 kDa chain	D3Z7P3	D3Z7P3;Q571F8	1.4385e+09	1.1572e+09	1.4493e+09	1.3053e+09	1.4693e+09	1.3099e+09	1.318e+09	1.4467e+09	1.4128e+09	1.24e+09	1.38e+09	1.1596e+09	1.1567e+09	1.0871e+09	1.1465e+09	1.1397e+09	1.2927e+09	1.3583e+09	1.3129e+09	1.3573e+09	1.2335e+09	1.2567e+09	1.479e+09	-1	alpha-amino acid biosynthetic process;alpha-amino acid catabolic process;alpha-amino acid metabolic process;amide biosynthetic process;amide metabolic process;amino acid biosynthetic process;amino acid catabolic process;amino acid metabolic process;anterograde trans-synaptic signaling;behavior;biological regulation;biosynthetic process;carboxylic acid biosynthetic process;carboxylic acid cataboli…	binding;catalytic activity;glutaminase activity;hydrolase activity;hydrolase activity, acting on carbon-nitrogen (but not peptide) bonds;hydrolase activity, acting on carbon-nitrogen (but not peptide) bonds, in linear amides;identical protein binding;protein binding	cell junction;cellular anatomical entity;cytosol;intracellular membrane-bounded organelle;intracellular organelle;intracellular organelle lumen;membrane-bounded organelle;membrane-enclosed lumen;mitochondrial matrix;mitochondrion;organelle;organelle lumen;synapse	Alanine, aspartate and glutamate metabolism;Arginine and proline metabolism;D-Glutamine and D-glutamate metabolism;Nitrogen metabolism;Proximal tubule bicarbonate reclamation	ACOSTA_PROLIFERATION_INDEPENDENT_MYC_TARGETS_UP;BASAKI_YBX1_TARGETS_UP;BLALOCK_ALZHEIMERS_DISEASE_DN;BONOME_OVARIAN_CANCER_SURVIVAL_SUBOPTIMAL_DEBULKING;BOQUEST_STEM_CELL_CULTURED_VS_FRESH_UP;BRUECKNER_TARGETS_OF_MIRLET7A3_DN;CARRILLOREIXACH_HEPATOBLASTOMA_VS_NORMAL_HYPOMETHYLATED_AND_UP;CARRILLOREIXACH_HEPATOBLASTOMA_VS_NORMAL_UP;CHARAFE_BREAST_CANCER_LUMINAL_VS_MESENCHYMAL_DN;CONCANNON_APOPTOSI…	GO:0001967;GO:0002087;GO:0003008;GO:0006082;GO:0006520;GO:0006536;GO:0006537;GO:0006541;GO:0006543;GO:0006807;GO:0007154;GO:0007267;GO:0007268;GO:0007610;GO:0007631;GO:0008152;GO:0008652;GO:0009056;GO:0009058;GO:0009063;GO:0009064;GO:0009065;GO:0009084;GO:0009987;GO:0016043;GO:0016053;GO:0016054;GO:0019725;GO:0019752;GO:0022607;GO:0023052;GO:0032501;GO:0034641;GO:0042592;GO:0043436;GO:0043576;GO:…	GO:0003824;GO:0004359;GO:0005488;GO:0005515;GO:0016787;GO:0016810;GO:0016811;GO:0042802	GO:0005739;GO:0005759;GO:0005829;GO:0030054;GO:0031974;GO:0043226;GO:0043227;GO:0043229;GO:0043231;GO:0043233;GO:0045202;GO:0070013;GO:0110165	24	24	24	44.7	44.7	44.7	73.963	0	323.31	122970000000	555	229
Mtcl2	Microtubule cross-linking factor 2;N-terminal form;C-terminal 80 kDa form	E1U8D0	E1U8D0;Q3UHU5	1.3369e+08	1.1179e+08	1.3003e+08	1.3058e+08	1.2575e+08	1.0693e+08	1.158e+08	1.1081e+08	1.2271e+08	1.2476e+08	1.3806e+08	1.571e+08	1.4288e+08	1.4759e+08	1.1638e+08	1.6138e+08	1.5252e+08	1.3298e+08	1.3913e+08	1.3649e+08	1.6353e+08	1.1446e+08	1.6904e+08	-1	biological regulation;cell surface receptor signaling pathway;cellular process;enzyme-linked receptor protein signaling pathway;insulin receptor signaling pathway;negative regulation of biological process;negative regulation of biosynthetic process;negative regulation of carbohydrate metabolic process;negative regulation of cellular biosynthetic process;negative regulation of cellular metabolic p…		cellular anatomical entity;extracellular space		ACEVEDO_LIVER_CANCER_WITH_H3K27ME3_DN;CARRILLOREIXACH_HEPATOBLASTOMA_VS_NORMAL_UP;CHARAFE_BREAST_CANCER_LUMINAL_VS_BASAL_UP;CREIGHTON_ENDOCRINE_THERAPY_RESISTANCE_1;GOBERT_OLIGODENDROCYTE_DIFFERENTIATION_DN;LEIN_CEREBELLUM_MARKERS;LIM_MAMMARY_STEM_CELL_UP;LOPEZ_MBD_TARGETS;PEREZ_TP53_TARGETS;TORCHIA_TARGETS_OF_EWSR1_FLI1_FUSION_UP;TOYOTA_TARGETS_OF_MIR34B_AND_MIR34C;WHITFIELD_CELL_CYCLE_G2_M	GO:0006109;GO:0006111;GO:0007165;GO:0007166;GO:0007167;GO:0007169;GO:0008286;GO:0009889;GO:0009890;GO:0009892;GO:0009894;GO:0009987;GO:0010506;GO:0010906;GO:0019222;GO:0031323;GO:0031324;GO:0031326;GO:0031327;GO:0031329;GO:0043255;GO:0045721;GO:0045912;GO:0048519;GO:0048523;GO:0050789;GO:0050794;GO:0062012;GO:0062014;GO:0065007;GO:0080090		GO:0005615;GO:0110165	7	7	7	4.4	4.4	4.4	183.14	0	9.3131	5268300000	48	231
Piezo1	Piezo-type mechanosensitive ion channel component 1	E2JF22	E2JF22	6.8328e+07	7.9227e+07	8.3506e+07	7.2364e+07	9.4671e+07	7.4227e+07	1.0092e+08	9.4642e+07	8.9785e+07	5.773e+07	7.2235e+07	7.6741e+07	1.0449e+08	9.5225e+07	1.0983e+08	1.1501e+08	1.2923e+08	1.2251e+08	1.3145e+08	1.1967e+08	1.1493e+08	1.4021e+08	1.3239e+08	-1	biological regulation;cellular process;cellular response to abiotic stimulus;cellular response to environmental stimulus;cellular response to external stimulus;cellular response to mechanical stimulus;cellular response to stimulus;detection of abiotic stimulus;detection of external stimulus;detection of mechanical stimulus;detection of stimulus;establishment of localization;localization;monoatomi…	binding;channel activity;gated channel activity;identical protein binding;mechanosensitive monoatomic cation channel activity;mechanosensitive monoatomic ion channel activity;monoatomic cation channel activity;monoatomic cation transmembrane transporter activity;monoatomic ion channel activity;monoatomic ion transmembrane transporter activity;passive transmembrane transporter activity;protein bin…	bounding membrane of organelle;cell projection membrane;cellular anatomical entity;endoplasmic reticulum;endoplasmic reticulum membrane;endoplasmic reticulum-Golgi intermediate compartment membrane;intracellular membrane-bounded organelle;intracellular organelle;lamellipodium membrane;leading edge membrane;membrane;membrane-bounded organelle;organelle;organelle membrane;plasma membrane;plasma mem…		ACEVEDO_LIVER_TUMOR_VS_NORMAL_ADJACENT_TISSUE_DN;DEURIG_T_CELL_PROLYMPHOCYTIC_LEUKEMIA_UP;DIRMEIER_LMP1_RESPONSE_LATE_UP;HOLLEMAN_PREDNISOLONE_RESISTANCE_ALL_DN;IVANOVA_HEMATOPOIESIS_LATE_PROGENITOR;JINESH_BLEBBISHIELD_TO_IMMUNE_CELL_FUSION_PBSHMS_UP;LOPEZ_MBD_TARGETS;MARTORIATI_MDM4_TARGETS_NEUROEPITHELIUM_UP;MCCABE_BOUND_BY_HOXC6;MCCABE_HOXC6_TARGETS_CANCER_DN;MILI_PSEUDOPODIA_HAPTOTAXIS_DN;NIK…	GO:0006810;GO:0006811;GO:0006812;GO:0009581;GO:0009582;GO:0009605;GO:0009612;GO:0009628;GO:0009987;GO:0010830;GO:0010831;GO:0022407;GO:0022409;GO:0030155;GO:0031334;GO:0033623;GO:0033625;GO:0033628;GO:0033630;GO:0033632;GO:0033634;GO:0042391;GO:0043254;GO:0044087;GO:0044089;GO:0045595;GO:0045597;GO:0045785;GO:0048518;GO:0048522;GO:0050789;GO:0050793;GO:0050794;GO:0050896;GO:0050982;GO:0051094;GO:…	GO:0005215;GO:0005216;GO:0005261;GO:0005488;GO:0005515;GO:0008324;GO:0008381;GO:0015075;GO:0015267;GO:0022803;GO:0022836;GO:0022857;GO:0042802;GO:0140135	GO:0005783;GO:0005789;GO:0005886;GO:0016020;GO:0031090;GO:0031253;GO:0031256;GO:0031258;GO:0033116;GO:0043226;GO:0043227;GO:0043229;GO:0043231;GO:0098588;GO:0098590;GO:0110165	6	6	6	4.6	4.6	4.6	292	0	31.244	5216600000	57	232
Talpid3	Protein TALPID3	E9PV87	E9PV87																								-1	biological regulation;cell projection assembly;cell projection organization;cell surface receptor signaling pathway;cellular component assembly;cellular component organization;cellular component organization or biogenesis;cellular process;cilium assembly;cilium organization;organelle assembly;organelle organization;plasma membrane bounded cell projection assembly;plasma membrane bounded cell proj…		cellular anatomical entity;centriole;centrosome;ciliary basal body;cytoplasm;intracellular non-membrane-bounded organelle;intracellular organelle;microtubule organizing center;non-membrane-bounded organelle;organelle;photoreceptor inner segment			GO:0006996;GO:0007165;GO:0007166;GO:0007224;GO:0009987;GO:0016043;GO:0022607;GO:0030030;GO:0030031;GO:0032879;GO:0032880;GO:0044782;GO:0050789;GO:0050794;GO:0060271;GO:0060341;GO:0065007;GO:0070201;GO:0070925;GO:0071840;GO:0120031;GO:0120036		GO:0001917;GO:0005737;GO:0005813;GO:0005814;GO:0005815;GO:0036064;GO:0043226;GO:0043228;GO:0043229;GO:0043232;GO:0110165	3	3	3	3.1	3.1	3.1	166.72	0.0015949	2.511	409350000	6	233
Gcn1	Stalled ribosome sensor GCN1	E9PVA8	E9PVA8	3.4141e+08	3.4254e+08	3.5724e+08	3.2454e+08	3.6502e+08	3.6226e+08	3.4346e+08	3.1359e+08	3.6908e+08	3.1888e+08	3.9564e+08	3.6376e+08	3.3462e+08	3.4425e+08	3.2179e+08	3.2089e+08	2.662e+08	1.9176e+08	3.2309e+08	2.0078e+08	2.8542e+08	3.5805e+08	2.7067e+08	-1	biological regulation;biosynthetic process;cell communication;cellular biosynthetic process;cellular component disassembly;cellular component organization;cellular component organization or biogenesis;cellular metabolic process;cellular process;cellular response to amino acid starvation;cellular response to external stimulus;cellular response to extracellular stimulus;cellular response to leucine…	binding;enzyme regulator activity;kinase regulator activity;molecular adaptor activity;molecular function regulator activity;protein kinase regulator activity;protein-containing complex binding;ribonucleoprotein complex binding;ribosome binding;stalled ribosome sensor activity	cellular anatomical entity;cytoplasm;cytosol;cytosolic ribosome;intracellular non-membrane-bounded organelle;intracellular organelle;non-membrane-bounded organelle;organelle;polysome;protein-containing complex;ribonucleoprotein complex;ribosome		ABRAMSON_INTERACT_WITH_AIRE;ACEVEDO_NORMAL_TISSUE_ADJACENT_TO_LIVER_TUMOR_UP;BOYLAN_MULTIPLE_MYELOMA_C_D_UP;CAIRO_HEPATOBLASTOMA_CLASSES_UP;DANG_REGULATED_BY_MYC_DN;FOURNIER_ACINAR_DEVELOPMENT_LATE_2;HAN_SATB1_TARGETS_DN;HOSHIDA_LIVER_CANCER_SUBCLASS_S2;JOHNSTONE_PARVB_TARGETS_3_UP;LI_WILMS_TUMOR_VS_FETAL_KIDNEY_1_DN;LINDGREN_BLADDER_CANCER_CLUSTER_1_DN;MILI_PSEUDOPODIA_CHEMOTAXIS_DN;MILI_PSEUDOP…	GO:0006414;GO:0006417;GO:0006950;GO:0006996;GO:0007154;GO:0008152;GO:0009058;GO:0009059;GO:0009267;GO:0009605;GO:0009889;GO:0009987;GO:0009991;GO:0010468;GO:0010556;GO:0010608;GO:0016043;GO:0019222;GO:0022411;GO:0031323;GO:0031326;GO:0031667;GO:0031668;GO:0031669;GO:0032790;GO:0033554;GO:0034198;GO:0034248;GO:0042594;GO:0043170;GO:0044237;GO:0044249;GO:0050789;GO:0050794;GO:0050896;GO:0051171;GO:…	GO:0005488;GO:0019207;GO:0019887;GO:0030234;GO:0043021;GO:0043022;GO:0044877;GO:0060090;GO:0098772;GO:0170011	GO:0005737;GO:0005829;GO:0005840;GO:0005844;GO:0022626;GO:0032991;GO:0043226;GO:0043228;GO:0043229;GO:0043232;GO:0110165;GO:1990904	44	44	44	19.4	19.4	19.4	293.02	0	229.61	66602000000	513	234
Ttc17	Tetratricopeptide repeat protein 17	E9PVB5	E9PVB5	5.6902e+07	5.7135e+07	5.2863e+07	5.659e+07	5.7074e+07	4.7588e+07	6.2096e+07	4.6151e+07	4.2171e+07	4.2699e+07	3.9891e+07	3.3609e+07	7.0419e+07	7.6584e+07	8.5709e+07	5.8955e+07	7.4707e+07	6.9096e+07	5.9767e+07	6.5692e+07	5.4899e+07	6.3889e+07	7.9524e+07	-1	actin filament organization;actin filament polymerization;actin polymerization or depolymerization;cell projection organization;cellular component assembly;cellular component organization;cellular component organization or biogenesis;cellular process;cilium organization;organelle organization;plasma membrane bounded cell projection organization;protein polymerization;protein-containing complex as…		actin cytoskeleton;cellular anatomical entity;cytoplasm;cytoskeleton;cytosol;intracellular non-membrane-bounded organelle;intracellular organelle;membrane;non-membrane-bounded organelle;organelle;plasma membrane		BIDUS_METASTASIS_DN;BRUINS_UVC_RESPONSE_LATE;BUYTAERT_PHOTODYNAMIC_THERAPY_STRESS_UP;BYSTRYKH_HEMATOPOIESIS_STEM_CELL_AND_BRAIN_QTL_TRANS;GINESTIER_BREAST_CANCER_ZNF217_AMPLIFIED_DN;IBRAHIM_NRF2_UP;KOYAMA_SEMA3B_TARGETS_UP;MITSIADES_RESPONSE_TO_APLIDIN_UP;OSMAN_BLADDER_CANCER_UP;RATTENBACHER_BOUND_BY_CELF1;RICKMAN_METASTASIS_UP;TIEN_INTESTINE_PROBIOTICS_24HR_DN;UDAYAKUMAR_MED1_TARGETS_DN;WANG_LMO…	GO:0006996;GO:0007015;GO:0008154;GO:0009987;GO:0016043;GO:0022607;GO:0030030;GO:0030041;GO:0043933;GO:0044782;GO:0051258;GO:0065003;GO:0071840;GO:0097435;GO:0120036		GO:0005737;GO:0005829;GO:0005856;GO:0005886;GO:0015629;GO:0016020;GO:0043226;GO:0043228;GO:0043229;GO:0043232;GO:0110165	6	6	6	7.2	7.2	7.2	135.52	0	20.707	2915299999.9999995	63	235
Mki67	Proliferation marker protein Ki-67	E9PVX6	E9PVX6	5.1895e+08	4.7949e+08	4.8579e+08	5.2763e+08	4.0038e+08	4.4707e+08	4.312e+08	4.3695e+08	3.7733e+08	3.7642e+08	3.6572e+08	3.8706e+08	9.4626e+08	9.3379e+08	1.0789e+09	8.1226e+08	9.21781e+08	1.0356e+09	8.1346e+08	8.8754e+08	7.7544e+08	7.5653e+08	8.464e+08	-1	biological regulation;cell cycle;cell population proliferation;cellular process;cholangiocyte proliferation;epithelial cell proliferation;epithelial cell proliferation involved in liver morphogenesis;hepatocyte proliferation;meiotic cell cycle;regulation of biological process;regulation of cell cycle;regulation of cell cycle process;regulation of cellular component organization;regulation of cell…	adenyl nucleotide binding;adenyl ribonucleotide binding;anion binding;ATP binding;binding;carbohydrate derivative binding;DNA binding;heterocyclic compound binding;ion binding;nucleic acid binding;nucleoside phosphate binding;nucleotide binding;organic cyclic compound binding;purine nucleotide binding;purine ribonucleoside triphosphate binding;purine ribonucleotide binding;ribonucleotide binding;…	cellular anatomical entity;chromosomal region;chromosome;chromosome, centromeric region;condensed chromosome;cytoplasm;intracellular membrane-bounded organelle;intracellular non-membrane-bounded organelle;intracellular organelle;membrane-bounded organelle;non-membrane-bounded organelle;nuclear body;nucleolus;nucleoplasm;nucleus;organelle		AFFAR_YY1_TARGETS_DN;ALCALAY_AML_BY_NPM1_LOCALIZATION_DN;BAKKER_FOXO3_TARGETS_DN;BASAKI_YBX1_TARGETS_UP;BENPORATH_CYCLING_GENES;BERENJENO_TRANSFORMED_BY_RHOA_UP;BERTUCCI_MEDULLARY_VS_DUCTAL_BREAST_CANCER_UP;BLUM_RESPONSE_TO_SALIRASIB_DN;BOHN_PRIMARY_IMMUNODEFICIENCY_SYNDROM_UP;BORLAK_LIVER_CANCER_EGF_UP;BOSCO_TH1_CYTOTOXIC_MODULE;BOYAULT_LIVER_CANCER_SUBCLASS_G23_UP;BURTON_ADIPOGENESIS_12;BURTON_…	GO:0007049;GO:0007088;GO:0007346;GO:0008283;GO:0009987;GO:0010564;GO:0022414;GO:0033043;GO:0050673;GO:0050789;GO:0050794;GO:0051128;GO:0051321;GO:0051726;GO:0051783;GO:0051983;GO:0065007;GO:0072089;GO:0072574;GO:0072575;GO:1902275;GO:1990705	GO:0000166;GO:0003676;GO:0003677;GO:0005488;GO:0005524;GO:0017076;GO:0030554;GO:0032553;GO:0032555;GO:0032559;GO:0035639;GO:0036094;GO:0043167;GO:0043168;GO:0097159;GO:0097367;GO:1901265;GO:1901363	GO:0000775;GO:0000793;GO:0005634;GO:0005654;GO:0005694;GO:0005730;GO:0005737;GO:0016604;GO:0043226;GO:0043227;GO:0043228;GO:0043229;GO:0043231;GO:0043232;GO:0098687;GO:0110165	84	84	84	31.2	31.2	31.2	350.86	0	323.31	139130000000	1162	236
Setd1a	Histone-lysine N-methyltransferase SETD1A	E9PYH6	E9PYH6	1.5406e+08	2.2727e+08	1.9344e+08	1.8778e+08	2.2658e+08	2.0017e+08	1.9229e+08	2.2635e+08	2.1949e+08	1.7265e+08	1.4123e+08	1.9549e+08	3.0195e+08	2.4301e+08	2.9772e+08	1.9645e+08	2.2541e+08	2.1389e+08	2.0359e+08	2.0175e+08	1.9753e+08	1.8108e+08	2.0849e+08	-1	anatomical structure development;animal organ development;biological regulation;brain development;cell population proliferation;cellular component organization;cellular component organization or biogenesis;cellular process;cellular response to stimulus;cellular response to stress;chromatin organization;chromatin remodeling;developmental process;DNA damage response;maintenance of cell number;metab…	beta-catenin binding;binding;catalytic activity;catalytic activity, acting on a protein;DNA-binding transcription factor binding;histone H3 methyltransferase activity;histone H3K4 methyltransferase activity;histone H3K4 monomethyltransferase activity;histone H3K4 trimethyltransferase activity;histone methyltransferase activity;histone modifying activity;lysine N-methyltransferase activity;methylt…	catalytic complex;cellular anatomical entity;chromatin;euchromatin;histone methyltransferase complex;intracellular membrane-bounded organelle;intracellular organelle;membrane-bounded organelle;methyltransferase complex;nuclear body;nuclear protein-containing complex;nuclear speck;nucleus;organelle;protein-containing complex;protein-DNA complex;Set1C/COMPASS complex;transferase complex	Lysine degradation	AFFAR_YY1_TARGETS_DN;BYSTRYKH_HEMATOPOIESIS_STEM_CELL_QTL_TRANS;FLECHNER_PBL_KIDNEY_TRANSPLANT_OK_VS_DONOR_UP;FLECHNER_PBL_KIDNEY_TRANSPLANT_REJECTED_VS_OK_DN;GINESTIER_BREAST_CANCER_ZNF217_AMPLIFIED_DN;KEGG_LYSINE_DEGRADATION;MILI_PSEUDOPODIA_HAPTOTAXIS_DN;PUJANA_ATM_PCC_NETWORK;REACTOME_CHROMATIN_MODIFYING_ENZYMES;REACTOME_EPIGENETIC_REGULATION_OF_GENE_EXPRESSION;REACTOME_FORMATION_OF_WDR5_CONT…	GO:0002682;GO:0006325;GO:0006338;GO:0006950;GO:0006974;GO:0007420;GO:0008152;GO:0008283;GO:0008284;GO:0009889;GO:0009891;GO:0009893;GO:0009987;GO:0010468;GO:0010556;GO:0010557;GO:0010604;GO:0010628;GO:0016043;GO:0019222;GO:0019827;GO:0031323;GO:0031325;GO:0031326;GO:0031328;GO:0032259;GO:0032501;GO:0032502;GO:0033554;GO:0042127;GO:0043933;GO:0045595;GO:0045637;GO:0045646;GO:0045815;GO:0048513;GO:…	GO:0003676;GO:0003723;GO:0003824;GO:0005488;GO:0005515;GO:0008013;GO:0008134;GO:0008168;GO:0008170;GO:0008276;GO:0008757;GO:0016278;GO:0016279;GO:0016740;GO:0016741;GO:0042054;GO:0042800;GO:0061629;GO:0097159;GO:0140096;GO:0140297;GO:0140938;GO:0140945;GO:0140993;GO:0140999	GO:0000785;GO:0000791;GO:0005634;GO:0016604;GO:0016607;GO:0032991;GO:0032993;GO:0034708;GO:0035097;GO:0043226;GO:0043227;GO:0043229;GO:0043231;GO:0048188;GO:0110165;GO:0140513;GO:1902494;GO:1990234	6	6	6	5.6	5.6	5.6	186.06	0	22.682	8872100000	85	237
Znf568	Zinc finger protein 568	E9PYI1	E9PYI1				1.965e+07													1.7747e+07				1.7142e+07			-1	anatomical structure development;anatomical structure morphogenesis;biological regulation;chordate embryonic development;convergent extension;convergent extension involved in axis elongation;convergent extension involved in gastrulation;convergent extension involved in neural plate elongation;convergent extension involved in organogenesis;developmental process;embryo development;embryo developmen…	binding;cation binding;cis-regulatory region sequence-specific DNA binding;DNA binding;DNA-binding transcription factor activity;DNA-binding transcription factor activity, RNA polymerase II-specific;double-stranded DNA binding;ion binding;metal ion binding;nucleic acid binding;organic cyclic compound binding;protein binding;RNA polymerase II cis-regulatory region sequence-specific DNA binding;RNA…	cellular anatomical entity;intracellular membrane-bounded organelle;intracellular organelle;membrane-bounded organelle;nucleus;organelle		BIDUS_METASTASIS_UP;GRYDER_PAX3FOXO1_ENHANCERS_IN_TADS;GRYDER_PAX3FOXO1_ENHANCERS_KO_DOWN;NIKOLSKY_BREAST_CANCER_19Q13.1_AMPLICON;PEDRIOLI_MIR31_TARGETS_DN;REACTOME_RNA_POLYMERASE_II_TRANSCRIPTION;WANG_LMO4_TARGETS_DN;ZWANG_TRANSIENTLY_UP_BY_2ND_EGF_PULSE_ONLY	GO:0000122;GO:0001701;GO:0002009;GO:0006355;GO:0006357;GO:0007275;GO:0009653;GO:0009790;GO:0009792;GO:0009889;GO:0009890;GO:0009892;GO:0010468;GO:0010556;GO:0010558;GO:0010605;GO:0010646;GO:0019219;GO:0019222;GO:0022007;GO:0031323;GO:0031324;GO:0031326;GO:0031327;GO:0032501;GO:0032502;GO:0043009;GO:0045892;GO:0045934;GO:0048519;GO:0048523;GO:0048598;GO:0048729;GO:0048856;GO:0050789;GO:0050794;GO:…	GO:0000976;GO:0000977;GO:0000978;GO:0000981;GO:0000987;GO:0001067;GO:0001221;GO:0001222;GO:0003676;GO:0003677;GO:0003690;GO:0003700;GO:0005488;GO:0005515;GO:0008134;GO:0043167;GO:0043169;GO:0043565;GO:0046872;GO:0097159;GO:0140110;GO:1990837	GO:0005634;GO:0043226;GO:0043227;GO:0043229;GO:0043231;GO:0110165	2	2	2	3.6	3.6	3.6	77.116	0.00017458	4.369	456090000	10	238
Parp4	Protein mono-ADP-ribosyltransferase PARP4	E9PYK3	E9PYK3	5.631e+07	4.3047e+07	5.1532e+07	5.8454e+07	6.3393e+07	5.384e+07	5.7407e+07	5.2303e+07	6.2644e+07	6.8174e+07	5.0114e+07	6.012e+07	3.8188e+07	5.1397e+07	4.5822e+07	3.999e+07	4.6352e+07	4.8079e+07	5.5464e+07	5.6166e+07	4.2416e+07	6.3223e+07	4.5063e+07	-1	defense response;inflammatory response;macromolecule metabolic process;macromolecule modification;metabolic process;nitrogen compound metabolic process;organic substance metabolic process;organonitrogen compound metabolic process;primary metabolic process;protein metabolic process;protein modification process;response to stimulus;response to stress	binding;catalytic activity;catalytic activity, acting on a protein;enzyme binding;glycosyltransferase activity;NAD+ ADP-ribosyltransferase activity;NAD+-protein ADP-ribosyltransferase activity;nucleotidyltransferase activity;pentosyltransferase activity;protein binding;transferase activity;transferase activity, transferring phosphorus-containing groups	cellular anatomical entity;cytoplasm;cytosol;intracellular membrane-bounded organelle;intracellular non-membrane-bounded organelle;intracellular organelle;membrane-bounded organelle;microtubule;non-membrane-bounded organelle;nucleoplasm;nucleus;organelle;polymeric cytoskeletal fiber;protein-containing complex;ribonucleoprotein complex;spindle;spindle microtubule;supramolecular complex;supramolecu…	Base excision repair	ACEVEDO_LIVER_TUMOR_VS_NORMAL_ADJACENT_TISSUE_UP;AGUIRRE_PANCREATIC_CANCER_COPY_NUMBER_UP;AIYAR_COBRA1_TARGETS_UP;BROWNE_HCMV_INFECTION_10HR_DN;BROWNE_HCMV_INFECTION_14HR_DN;BROWNE_HCMV_INFECTION_6HR_DN;CHARAFE_BREAST_CANCER_LUMINAL_VS_BASAL_DN;CHEMNITZ_RESPONSE_TO_PROSTAGLANDIN_E2_DN;CREIGHTON_ENDOCRINE_THERAPY_RESISTANCE_4;CUI_TCF21_TARGETS_2_DN;CUI_TCF21_TARGETS_DN;DEBIASI_APOPTOSIS_BY_REOVIRU…	GO:0006807;GO:0006950;GO:0006952;GO:0006954;GO:0008152;GO:0019538;GO:0036211;GO:0043170;GO:0043412;GO:0044238;GO:0050896;GO:0071704;GO:1901564	GO:0003824;GO:0003950;GO:0005488;GO:0005515;GO:0016740;GO:0016757;GO:0016763;GO:0016772;GO:0016779;GO:0019899;GO:0140096;GO:1990404	GO:0005634;GO:0005654;GO:0005737;GO:0005819;GO:0005829;GO:0005874;GO:0005876;GO:0032991;GO:0043226;GO:0043227;GO:0043228;GO:0043229;GO:0043231;GO:0043232;GO:0099080;GO:0099081;GO:0099512;GO:0099513;GO:0110165;GO:1990904	7	7	7	5.3	5.3	5.3	216.13	0	30.478	2745400000	30	239
Prr12	Proline-rich protein 12	E9PYL2	E9PYL2	4.5006e+07	5.1763e+07	3.1859e+07	2.9977e+07	3.1884e+07	2.4296e+07	2.8183e+07		4.1869e+07	3.0079e+07	3.9781e+07	3.3184e+07		4.4207e+07	4.0145e+07	3.5803e+07	4.7334e+07	4.9753e+07	3.778e+07	3.6865e+07	3.3363e+07		4.7255e+07	-1		binding;DNA binding;nucleic acid binding;organic cyclic compound binding	cell projection;cellular anatomical entity;intracellular membrane-bounded organelle;intracellular organelle;membrane-bounded organelle;neuron projection;nucleus;organelle;plasma membrane bounded cell projection;postsynaptic density;postsynaptic specialization		ZHOU_INFLAMMATORY_RESPONSE_LIVE_DN		GO:0003676;GO:0003677;GO:0005488;GO:0097159	GO:0005634;GO:0014069;GO:0042995;GO:0043005;GO:0043226;GO:0043227;GO:0043229;GO:0043231;GO:0099572;GO:0110165;GO:0120025	9	9	9	6.4	6.4	6.4	211.87	0	13.409	2319700000	28	240
Ascc3	Activating signal cointegrator 1 complex subunit 3	E9PZJ8	E9PZJ8	1.4983e+08	1.4231e+08	1.415e+08	1.702e+08	1.5197e+08	1.413e+08	1.3467e+08	1.5064e+08	1.6453e+08	1.5643e+08	1.874e+08	1.7617e+08	9.89579e+07	8.5765e+07	1.0782e+08	7.8883e+07	8.908e+07	6.1214e+07	1.0129e+08	7.1584e+07	8.1873e+07	1.1551e+08	7.7379e+07	-1	biosynthetic process;catabolic process;cell population proliferation;cellular aromatic compound metabolic process;cellular biosynthetic process;cellular component disassembly;cellular component organization;cellular component organization or biogenesis;cellular metabolic process;cellular nitrogen compound metabolic process;cellular process;chromosome organization;DNA conformation change;DNA dealk…	3'-5' DNA helicase activity;adenyl nucleotide binding;adenyl ribonucleotide binding;anion binding;ATP binding;ATP hydrolysis activity;ATP-dependent activity;ATP-dependent activity, acting on DNA;binding;carbohydrate derivative binding;catalytic activity;catalytic activity, acting on a nucleic acid;catalytic activity, acting on DNA;DNA helicase activity;helicase activity;heterocyclic compound bind…	activating signal cointegrator 1 complex;catalytic complex;cellular anatomical entity;cytosol;cytosolic ribosome;DNA repair complex;intracellular membrane-bounded organelle;intracellular non-membrane-bounded organelle;intracellular organelle;membrane-bounded organelle;non-membrane-bounded organelle;nuclear body;nuclear protein-containing complex;nuclear speck;nucleus;organelle;protein-containing …		DACOSTA_UV_RESPONSE_VIA_ERCC3_COMMON_DN;DACOSTA_UV_RESPONSE_VIA_ERCC3_DN;DAVICIONI_MOLECULAR_ARMS_VS_ERMS_UP;DODD_NASOPHARYNGEAL_CARCINOMA_DN;FISCHER_DIRECT_P53_TARGETS_META_ANALYSIS;FRASOR_RESPONSE_TO_SERM_OR_FULVESTRANT_UP;GARY_CD5_TARGETS_DN;GHANDHI_DIRECT_IRRADIATION_UP;GRYDER_PAX3FOXO1_ENHANCERS_IN_TADS;GRYDER_PAX3FOXO1_ENHANCERS_KO_DOWN;JAIN_NFKB_SIGNALING;KIM_WT1_TARGETS_DN;LU_EZH2_TARGETS…	GO:0006139;GO:0006259;GO:0006304;GO:0006307;GO:0006414;GO:0006508;GO:0006511;GO:0006725;GO:0006807;GO:0006996;GO:0008152;GO:0008283;GO:0009056;GO:0009057;GO:0009058;GO:0009059;GO:0009987;GO:0010498;GO:0016043;GO:0019538;GO:0019941;GO:0022411;GO:0030163;GO:0032392;GO:0032508;GO:0032790;GO:0034641;GO:0035510;GO:0043161;GO:0043170;GO:0043412;GO:0043632;GO:0044237;GO:0044238;GO:0044249;GO:0046483;GO:…	GO:0000166;GO:0003676;GO:0003678;GO:0003824;GO:0004386;GO:0005488;GO:0005524;GO:0008094;GO:0016462;GO:0016787;GO:0016817;GO:0016818;GO:0016887;GO:0017076;GO:0017111;GO:0030554;GO:0032553;GO:0032555;GO:0032559;GO:0035639;GO:0036094;GO:0043138;GO:0043167;GO:0043168;GO:0097159;GO:0097367;GO:0140097;GO:0140640;GO:0140657;GO:1901265;GO:1901363	GO:0005634;GO:0005667;GO:0005829;GO:0005840;GO:0016604;GO:0016607;GO:0022626;GO:0032991;GO:0043226;GO:0043227;GO:0043228;GO:0043229;GO:0043231;GO:0043232;GO:0090575;GO:0099053;GO:0110165;GO:0140513;GO:1902494;GO:1990391	26	26	26	13.5	13.5	13.5	250.55	0	82.036	19006000000	183	241
Chd2	Chromodomain-helicase-DNA-binding protein 2	E9PZM4	E9PZM4		6.5636e+09	5.515e+09	1.9459e+09	6.0117e+09	3.9145e+09	5.6732e+09	6.4086e+09	4.893e+09	6.2141e+09	2.8857e+09	5.65219e+09	7.6193e+09	8.0252e+09	7.2039e+09	6.8979e+09	9.6562e+09	7.68859e+09	8.0657e+09	7.3648e+09	6.81739e+09	1.1233e+10	1.0245e+10	-1	anatomical structure development;animal organ development;biological regulation;biosynthetic process;cell differentiation;cellular biosynthetic process;cellular component organization;cellular component organization or biogenesis;cellular developmental process;cellular metabolic process;cellular process;cellular response to stimulus;cellular response to stress;chromatin organization;chromatin rem…	adenyl nucleotide binding;adenyl ribonucleotide binding;anion binding;ATP binding;ATP hydrolysis activity;ATP-dependent activity;ATP-dependent activity, acting on DNA;ATP-dependent chromatin remodeler activity;binding;carbohydrate derivative binding;catalytic activity;catalytic activity, acting on a nucleic acid;catalytic activity, acting on DNA;chromatin binding;cis-regulatory region sequence-sp…	cellular anatomical entity;chromatin;intracellular membrane-bounded organelle;intracellular organelle;membrane-bounded organelle;nucleus;organelle;protein-containing complex;protein-DNA complex		AMUNDSON_RESPONSE_TO_ARSENITE;BASAKI_YBX1_TARGETS_DN;BENPORATH_NANOG_TARGETS;BLALOCK_ALZHEIMERS_DISEASE_INCIPIENT_UP;BLALOCK_ALZHEIMERS_DISEASE_UP;BLANCO_MELO_COVID19_SARS_COV_2_INFECTION_A594_ACE2_EXPRESSING_CELLS_RUXOLITINIB_UP;BLANCO_MELO_COVID19_SARS_COV_2_INFECTION_A594_ACE2_EXPRESSING_CELLS_UP;BRUINS_UVC_RESPONSE_EARLY_LATE;FEVR_CTNNB1_TARGETS_UP;GARGALOVIC_RESPONSE_TO_OXIDIZED_PHOSPHOLIPID…	GO:0002244;GO:0006325;GO:0006338;GO:0006355;GO:0006357;GO:0006950;GO:0006974;GO:0007517;GO:0008152;GO:0009058;GO:0009059;GO:0009889;GO:0009987;GO:0010467;GO:0010468;GO:0010556;GO:0016043;GO:0019219;GO:0019222;GO:0030154;GO:0031323;GO:0031326;GO:0032502;GO:0033554;GO:0034728;GO:0043170;GO:0043933;GO:0044237;GO:0044249;GO:0048513;GO:0048856;GO:0048863;GO:0048869;GO:0050789;GO:0050794;GO:0050896;GO:…	GO:0000166;GO:0000976;GO:0000977;GO:0000978;GO:0000987;GO:0001067;GO:0003676;GO:0003677;GO:0003682;GO:0003690;GO:0003824;GO:0004386;GO:0005488;GO:0005515;GO:0005524;GO:0008094;GO:0016462;GO:0016787;GO:0016817;GO:0016818;GO:0016887;GO:0017076;GO:0017111;GO:0030554;GO:0032553;GO:0032555;GO:0032559;GO:0035639;GO:0036094;GO:0042393;GO:0043167;GO:0043168;GO:0043565;GO:0044877;GO:0097159;GO:0097367;GO:…	GO:0000785;GO:0005634;GO:0032991;GO:0032993;GO:0043226;GO:0043227;GO:0043229;GO:0043231;GO:0110165	12	9	9	6.7	5.3	5.3	210.8	0	14.931	127700000000	40	242
Tex264	Testis-expressed protein 264 homolog	E9Q137	E9Q137	3.7831e+08	2.8839e+08	3.3935e+08	3.3464e+08	3.6436e+08	3.3794e+08	3.1104e+08	3.191e+08	3.6439e+08	2.8544e+08	4.2235e+08	3.7373e+08	4.4952e+08	4.3441e+08	4.392e+08	3.4301e+08	5.3383e+08	5.3576e+08	4.5082e+08	5.6508e+08	4.6393e+08	5.9226e+08	4.6378e+08	-1	autophagy;catabolic process;cellular aromatic compound metabolic process;cellular catabolic process;cellular component disassembly;cellular component organization;cellular component organization or biogenesis;cellular metabolic process;cellular nitrogen compound metabolic process;cellular process;cellular response to stimulus;cellular response to stress;DNA damage response;DNA metabolic process;D…	molecular transducer activity;signaling receptor activity	autophagosome membrane;bounding membrane of organelle;cellular anatomical entity;cytoplasmic vesicle;cytosol;endoplasmic reticulum;endoplasmic reticulum membrane;intracellular membrane-bounded organelle;intracellular organelle;intracellular vesicle;membrane;membrane-bounded organelle;nucleus;organelle;organelle membrane;replication fork;vacuolar membrane;vesicle		BLALOCK_ALZHEIMERS_DISEASE_INCIPIENT_UP;BLALOCK_ALZHEIMERS_DISEASE_UP;CHYLA_CBFA2T3_TARGETS_DN;DODD_NASOPHARYNGEAL_CARCINOMA_UP;HEIDENBLAD_AMPLICON_8Q24_UP;LASTOWSKA_NEUROBLASTOMA_COPY_NUMBER_DN;REACTOME_HEMOSTASIS;REACTOME_PLATELET_ACTIVATION_SIGNALING_AND_AGGREGATION;REACTOME_RESPONSE_TO_ELEVATED_PLATELET_CYTOSOLIC_CA2;RODRIGUES_THYROID_CARCINOMA_ANAPLASTIC_DN;SHEPARD_BMYB_MORPHOLINO_UP;SPIELMA…	GO:0006139;GO:0006259;GO:0006281;GO:0006725;GO:0006807;GO:0006914;GO:0006950;GO:0006974;GO:0006996;GO:0008152;GO:0009056;GO:0009987;GO:0016043;GO:0016236;GO:0022411;GO:0033554;GO:0034641;GO:0043170;GO:0044237;GO:0044238;GO:0044248;GO:0046483;GO:0050896;GO:0051716;GO:0061709;GO:0061919;GO:0071704;GO:0071840;GO:0090304;GO:0106300;GO:1901360;GO:1903008	GO:0038023;GO:0060089	GO:0000421;GO:0005634;GO:0005657;GO:0005774;GO:0005783;GO:0005789;GO:0005829;GO:0016020;GO:0031090;GO:0031410;GO:0031982;GO:0043226;GO:0043227;GO:0043229;GO:0043231;GO:0097708;GO:0098588;GO:0110165	6	6	6	25.2	25.2	25.2	33.589	0	114.12	26242000000	152	243
Irf2bp2	Interferon regulatory factor 2-binding protein 2	E9Q1P8	E9Q1P8	8.727e+08	8.12991e+08	7.7696e+08	9.0851e+08	7.1972e+08	7.2828e+08	8.2971e+08	7.9031e+08	7.0798e+08	7.61e+08	6.652e+08	7.1107e+08	8.3473e+08	8.045e+08	8.6624e+08	5.7727e+08	7.7783e+08	9.638e+08	6.5195e+08	6.734e+08	7.1169e+08	5.166e+08	6.9493e+08	-1	B cell activation;B cell differentiation;biological regulation;cell activation;cell differentiation;cellular developmental process;cellular process;developmental process;immature B cell differentiation;immune system process;leukocyte activation;leukocyte differentiation;lymphocyte activation;lymphocyte differentiation;mononuclear cell differentiation;multicellular organismal process;negative regu…	binding;cation binding;ion binding;metal ion binding;transcription coregulator activity;transcription corepressor activity;transcription regulator activity	cellular anatomical entity;cytoplasm;intracellular membrane-bounded organelle;intracellular organelle;membrane-bounded organelle;nucleoplasm;nucleus;organelle		BASAKI_YBX1_TARGETS_DN;BOYLAN_MULTIPLE_MYELOMA_D_UP;CHANDRAN_METASTASIS_TOP50_UP;CUI_TCF21_TARGETS_2_DN;FULCHER_INFLAMMATORY_RESPONSE_LECTIN_VS_LPS_UP;GARY_CD5_TARGETS_UP;KOINUMA_TARGETS_OF_SMAD2_OR_SMAD3;MARTENS_BOUND_BY_PML_RARA_FUSION;MARTENS_TRETINOIN_RESPONSE_DN;NUYTTEN_EZH2_TARGETS_DN;OSMAN_BLADDER_CANCER_UP;PATIL_LIVER_CANCER;PICCALUGA_ANGIOIMMUNOBLASTIC_LYMPHOMA_DN;RICKMAN_TUMOR_DIFFERENT…	GO:0000122;GO:0001775;GO:0002327;GO:0002376;GO:0002521;GO:0006355;GO:0006357;GO:0009889;GO:0009890;GO:0009892;GO:0009987;GO:0010468;GO:0010556;GO:0010558;GO:0010605;GO:0019219;GO:0019222;GO:0030098;GO:0030154;GO:0030183;GO:0031323;GO:0031324;GO:0031326;GO:0031327;GO:0032501;GO:0032502;GO:0042113;GO:0045321;GO:0045892;GO:0045934;GO:0046649;GO:0048519;GO:0048523;GO:0048869;GO:0050789;GO:0050794;GO:…	GO:0003712;GO:0003714;GO:0005488;GO:0043167;GO:0043169;GO:0046872;GO:0140110	GO:0005634;GO:0005654;GO:0005737;GO:0043226;GO:0043227;GO:0043229;GO:0043231;GO:0110165	19	19	16	42.1	42.1	36.1	59.291	0	323.31	87344000000	401	244
Ccdc171	Coiled-coil domain-containing protein 171	E9Q1U1	E9Q1U1			1.9325e+08	3.0584e+08	3.145e+08	3.051e+08	5.2498e+08			2.2415e+08		3.5761e+08												-1					JAATINEN_HEMATOPOIETIC_STEM_CELL_UP;KIM_MYC_AMPLIFICATION_TARGETS_DN;LI_CISPLATIN_RESISTANCE_UP;RIGGI_EWING_SARCOMA_PROGENITOR_UP				3	3	3	2	2	2	152.31	0.00033512	3.4324	19642000000	30	245
Abcc4	ATP-binding cassette sub-family C member 4	E9Q236	E9Q236	7.7186e+07	8.1602e+07	7.1068e+07	6.1807e+07	7.2292e+07	7.2146e+07	7.473e+07	7.4899e+07	7.4253e+07	6.5725e+07	7.2165e+07	6.5725e+07	9.0688e+07	8.7273e+07	9.4828e+07	8.7631e+07	7.8155e+07	8.6717e+07	9.1527e+07	8.1257e+07	7.796e+07	9.8932e+07	1.0875e+08	-1	adenine nucleotide transport;bile acid and bile salt transport;biological regulation;cAMP transport;carbohydrate derivative transport;carboxylic acid transport;cell projection assembly;cell projection organization;cellular component assembly;cellular component organization;cellular component organization or biogenesis;cellular process;cilium assembly;cilium organization;cyclic nucleotide transpor…	ABC-type bile acid transporter activity;ABC-type glutathione S-conjugate transporter activity;ABC-type transporter activity;ABC-type xenobiotic transporter activity;active transmembrane transporter activity;adenyl nucleotide binding;adenyl ribonucleotide binding;alcohol transmembrane transporter activity;anion binding;ATP binding;ATP hydrolysis activity;ATP-dependent activity;ATPase-coupled carbo…	apical plasma membrane;basolateral plasma membrane;bounding membrane of organelle;cellular anatomical entity;cytoplasmic vesicle membrane;external side of apical plasma membrane;external side of plasma membrane;Golgi apparatus;intracellular membrane-bounded organelle;intracellular non-membrane-bounded organelle;intracellular organelle;membrane;membrane-bounded organelle;non-membrane-bounded organ…	ABC transporters;Bile secretion	BENPORATH_MYC_MAX_TARGETS;BERTUCCI_MEDULLARY_VS_DUCTAL_BREAST_CANCER_UP;BLALOCK_ALZHEIMERS_DISEASE_DN;BOQUEST_STEM_CELL_CULTURED_VS_FRESH_UP;CASORELLI_ACUTE_PROMYELOCYTIC_LEUKEMIA_DN;CHARAFE_BREAST_CANCER_LUMINAL_VS_MESENCHYMAL_DN;CHEN_METABOLIC_SYNDROM_NETWORK;COLINA_TARGETS_OF_4EBP1_AND_4EBP2;DAIRKEE_CANCER_PRONE_RESPONSE_E2;DANG_BOUND_BY_MYC;DIAZ_CHRONIC_MYELOGENOUS_LEUKEMIA_UP;ENK_UV_RESPONSE…	GO:0006810;GO:0006855;GO:0006862;GO:0006869;GO:0006996;GO:0008284;GO:0009987;GO:0015711;GO:0015718;GO:0015721;GO:0015732;GO:0015747;GO:0015748;GO:0015849;GO:0015850;GO:0015865;GO:0015868;GO:0015908;GO:0015931;GO:0016043;GO:0022607;GO:0023061;GO:0030030;GO:0030031;GO:0032309;GO:0032310;GO:0032940;GO:0042127;GO:0042908;GO:0044782;GO:0046903;GO:0046942;GO:0048518;GO:0048522;GO:0048660;GO:0048661;GO:…	GO:0000166;GO:0001409;GO:0003824;GO:0005215;GO:0005319;GO:0005342;GO:0005488;GO:0005524;GO:0008028;GO:0008514;GO:0008559;GO:0015125;GO:0015132;GO:0015143;GO:0015215;GO:0015216;GO:0015399;GO:0015431;GO:0015432;GO:0015562;GO:0015605;GO:0015665;GO:0015932;GO:0016462;GO:0016787;GO:0016817;GO:0016818;GO:0016887;GO:0017076;GO:0017111;GO:0022804;GO:0022857;GO:0030554;GO:0032553;GO:0032555;GO:0032559;GO:…	GO:0005730;GO:0005794;GO:0005886;GO:0009897;GO:0012506;GO:0016020;GO:0016323;GO:0016324;GO:0030659;GO:0030667;GO:0031088;GO:0031090;GO:0043226;GO:0043227;GO:0043228;GO:0043229;GO:0043231;GO:0043232;GO:0098552;GO:0098588;GO:0098590;GO:0098591;GO:0110165	12	12	12	9.7	9.7	9.7	148.89	0	49.939	6254999999.999999	92	246
Ice1	Little elongation complex subunit 1	E9Q286	E9Q286	5.5643e+07	6.4015e+07	6.6213e+07	6.8485e+07		6.3356e+07	5.6545e+07	5.9704e+07		5.0752e+07	6.0363e+07	7.7008e+07	8.4604e+07	8.0616e+07	1.0011e+08	8.57231e+07	8.748e+07	1.0856e+08	7.6563e+07	9.1505e+07	1.063e+08		8.0232e+07	-1	aromatic compound biosynthetic process;biological regulation;biosynthetic process;cellular aromatic compound metabolic process;cellular biosynthetic process;cellular metabolic process;cellular nitrogen compound biosynthetic process;cellular nitrogen compound metabolic process;cellular process;DNA-templated transcription;heterocycle biosynthetic process;heterocycle metabolic process;macromolecule …	molecular adaptor activity;protein-macromolecule adaptor activity	Cajal body;cellular anatomical entity;chromatin;euchromatin;histone locus body;nuclear body;nuclear protein-containing complex;nucleoplasm;protein-containing complex;protein-DNA complex;transcription elongation factor complex		AGUIRRE_PANCREATIC_CANCER_COPY_NUMBER_UP;BURTON_ADIPOGENESIS_11;DAZARD_RESPONSE_TO_UV_NHEK_DN;FEVR_CTNNB1_TARGETS_DN;GARY_CD5_TARGETS_DN;MCBRYAN_PUBERTAL_BREAST_3_4WK_DN;MCBRYAN_PUBERTAL_BREAST_4_5WK_UP;OISHI_CHOLANGIOMA_STEM_CELL_LIKE_UP;PUJANA_ATM_PCC_NETWORK;PUJANA_BRCA1_PCC_NETWORK;REACTOME_RNA_POLYMERASE_II_TRANSCRIBES_SNRNA_GENES;REACTOME_RNA_POLYMERASE_II_TRANSCRIPTION	GO:0006139;GO:0006351;GO:0006355;GO:0006359;GO:0006366;GO:0006383;GO:0006725;GO:0006807;GO:0008152;GO:0009058;GO:0009059;GO:0009301;GO:0009889;GO:0009891;GO:0009893;GO:0009987;GO:0010468;GO:0010556;GO:0010557;GO:0010604;GO:0016070;GO:0016073;GO:0018130;GO:0019219;GO:0019222;GO:0019438;GO:0031323;GO:0031325;GO:0031326;GO:0031328;GO:0031334;GO:0032386;GO:0032388;GO:0032774;GO:0032879;GO:0032880;GO:…	GO:0030674;GO:0060090	GO:0000785;GO:0000791;GO:0005654;GO:0008023;GO:0015030;GO:0016604;GO:0032991;GO:0032993;GO:0035363;GO:0110165;GO:0140513	8	7	7	6.2	5.8	5.8	242.25	0	28.714	2964599999.9999995	42	247
Wdfy4	WD repeat- and FYVE domain-containing protein 4	E9Q2M9	E9Q2M9	4.3497e+08	4.8137e+08	5.5447e+08	4.8683e+08	5.2493e+08	4.6126e+08	4.4235e+08	4.1232e+08	3.9676e+08	3.9361e+08	4.5021e+08	4.0244e+08	2.121e+08	2.4688e+08	2.3241e+08	1.862e+08	1.7029e+08	1.2178e+08	1.9385e+08	1.489e+08	1.8093e+08	2.024e+08	1.5303e+08	-1	alpha-beta T cell activation;antigen processing and presentation;autophagy;biological process involved in interspecies interaction between organisms;catabolic process;CD8-positive, alpha-beta T cell activation;cell activation;cellular catabolic process;cellular metabolic process;cellular process;cellular response to virus;immune system process;leukocyte activation;lymphocyte activation;metabolic …		cellular anatomical entity;cytoplasmic vesicle;early endosome;endoplasmic reticulum;endosome;intracellular membrane-bounded organelle;intracellular organelle;intracellular vesicle;membrane-bounded organelle;organelle;vesicle		ACEVEDO_METHYLATED_IN_LIVER_CANCER_DN;CHEN_METABOLIC_SYNDROM_NETWORK;FULCHER_INFLAMMATORY_RESPONSE_LECTIN_VS_LPS_UP;IVANOVA_HEMATOPOIESIS_EARLY_PROGENITOR;LIU_OVARIAN_CANCER_TUMORS_AND_XENOGRAFTS_XDGS_DN;MANNE_COVID19_COMBINED_COHORT_VS_HEALTHY_DONOR_PLATELETS_DN;MANNE_COVID19_NONICU_VS_HEALTHY_DONOR_PLATELETS_DN;PASQUALUCCI_LYMPHOMA_BY_GC_STAGE_DN;WP_10Q11_21Q11_23_COPY_NUMBER_VARIATION_SYNDROME	GO:0001775;GO:0002376;GO:0006914;GO:0008152;GO:0009056;GO:0009605;GO:0009607;GO:0009615;GO:0009987;GO:0019882;GO:0032501;GO:0036037;GO:0042110;GO:0043207;GO:0044237;GO:0044248;GO:0044419;GO:0045321;GO:0046631;GO:0046649;GO:0050896;GO:0051707;GO:0061919;GO:0098586		GO:0005768;GO:0005769;GO:0005783;GO:0031410;GO:0031982;GO:0043226;GO:0043227;GO:0043229;GO:0043231;GO:0097708;GO:0110165	25	25	25	11	11	11	354.33	0	130.16	22341000000	159	248
Cep350	Centrosome-associated protein 350	E9Q309	E9Q309	3.1313e+07	3.8834e+07	3.7936e+07	5.3144e+07	3.6075e+07	4.2678e+07	4.3645e+07	4.8376e+07	4.4423e+07	6.7594e+07	3.6093e+07	5.1894e+07	4.9615e+07	4.6667e+07	6.0762e+07	4.3838e+07	6.0585e+07	7.66249e+07	5.2213e+07	6.6471e+07	5.1137e+07	4.0249e+07	5.0638e+07	-1	cell projection assembly;cell projection organization;cellular component assembly;cellular component organization;cellular component organization or biogenesis;cellular localization;cellular macromolecule localization;cellular process;cilium assembly;cilium organization;cytoskeleton organization;localization;macromolecule localization;microtubule anchoring;microtubule cytoskeleton organization;mi…	binding;cytoskeletal protein binding;microtubule binding;protein binding;tubulin binding	cell projection;cellular anatomical entity;centriole;centrosome;cytoplasm;intracellular membrane-bounded organelle;intracellular non-membrane-bounded organelle;intracellular organelle;membrane-bounded organelle;microtubule organizing center;non-membrane-bounded organelle;nucleus;organelle;spindle		ACEVEDO_LIVER_CANCER_WITH_H3K9ME3_DN;BLALOCK_ALZHEIMERS_DISEASE_INCIPIENT_UP;BLALOCK_ALZHEIMERS_DISEASE_UP;CHARAFE_BREAST_CANCER_LUMINAL_VS_BASAL_UP;CREIGHTON_ENDOCRINE_THERAPY_RESISTANCE_2;DACOSTA_UV_RESPONSE_VIA_ERCC3_COMMON_DN;DACOSTA_UV_RESPONSE_VIA_ERCC3_DN;DAZARD_RESPONSE_TO_UV_NHEK_DN;DURCHDEWALD_SKIN_CARCINOGENESIS_DN;FIGUEROA_AML_METHYLATION_CLUSTER_1_DN;FIGUEROA_AML_METHYLATION_CLUSTER_…	GO:0000226;GO:0006996;GO:0007010;GO:0007017;GO:0008104;GO:0009987;GO:0016043;GO:0022607;GO:0030030;GO:0030031;GO:0033036;GO:0033365;GO:0034453;GO:0044380;GO:0044782;GO:0051179;GO:0051641;GO:0060271;GO:0070727;GO:0070925;GO:0071539;GO:0071840;GO:0072698;GO:0120031;GO:0120036;GO:1905508;GO:1905515	GO:0005488;GO:0005515;GO:0008017;GO:0008092;GO:0015631	GO:0005634;GO:0005737;GO:0005813;GO:0005814;GO:0005815;GO:0005819;GO:0042995;GO:0043226;GO:0043227;GO:0043228;GO:0043229;GO:0043231;GO:0043232;GO:0110165	8	8	8	4.1	4.1	4.1	346.45	0	35.156	4221099999.9999995	62	249
Akap13	A-kinase anchor protein 13	E9Q394	E9Q394	1.0607e+08	9.40439e+07	1.0119e+08	9.09641e+07	1.3104e+08	1.167e+08	1.1036e+08	1.1943e+08	1.1707e+08	1.0967e+08	1.4041e+08	1.3597e+08	6.813e+07	7.4907e+07	7.2173e+07	6.6649e+07	8.052e+07	9.0881e+07	9.09319e+07	8.5562e+07	9.3529e+07	8.68891e+07	8.62881e+07	-1	adenylate cyclase-activating adrenergic receptor signaling pathway;adenylate cyclase-activating adrenergic receptor signaling pathway involved in heart process;adenylate cyclase-activating G protein-coupled receptor signaling pathway;adenylate cyclase-modulating G protein-coupled receptor signaling pathway;adrenergic receptor signaling pathway;anatomical structure development;animal organ develop…	binding;cation binding;enzyme binding;enzyme regulator activity;GTPase binding;GTPase regulator activity;guanyl-nucleotide exchange factor activity;ion binding;MAP-kinase scaffold activity;metal ion binding;molecular adaptor activity;molecular function regulator activity;nucleoside-triphosphatase regulator activity;protein binding;protein kinase A binding;protein-macromolecule adaptor activity;si…	cell cortex;cellular anatomical entity;cytoplasm;cytoskeleton;cytosol;intracellular membrane-bounded organelle;intracellular non-membrane-bounded organelle;intracellular organelle;membrane;membrane-bounded organelle;non-membrane-bounded organelle;nucleus;organelle;perinuclear region of cytoplasm		ALONSO_METASTASIS_DN;BENPORATH_CYCLING_GENES;BIDUS_METASTASIS_DN;BIOCARTA_AKAP13_PATHWAY;BLALOCK_ALZHEIMERS_DISEASE_INCIPIENT_UP;BLALOCK_ALZHEIMERS_DISEASE_UP;BOQUEST_STEM_CELL_CULTURED_VS_FRESH_UP;BROWNE_HCMV_INFECTION_14HR_DN;DACOSTA_UV_RESPONSE_VIA_ERCC3_DN;DODD_NASOPHARYNGEAL_CARCINOMA_UP;FLOTHO_PEDIATRIC_ALL_THERAPY_RESPONSE_UP;GARY_CD5_TARGETS_UP;GINESTIER_BREAST_CANCER_20Q13_AMPLIFICATION_…	GO:0006810;GO:0006913;GO:0007165;GO:0007186;GO:0007188;GO:0007189;GO:0007507;GO:0009966;GO:0009967;GO:0009987;GO:0010646;GO:0010647;GO:0016049;GO:0023051;GO:0023056;GO:0030154;GO:0032502;GO:0032956;GO:0032970;GO:0033043;GO:0035023;GO:0035025;GO:0035051;GO:0040007;GO:0042692;GO:0043122;GO:0043123;GO:0046578;GO:0046579;GO:0046907;GO:0048513;GO:0048518;GO:0048522;GO:0048583;GO:0048584;GO:0048588;GO:…	GO:0005078;GO:0005085;GO:0005488;GO:0005515;GO:0019899;GO:0030234;GO:0030674;GO:0030695;GO:0031267;GO:0035591;GO:0043167;GO:0043169;GO:0046872;GO:0051018;GO:0051020;GO:0060090;GO:0060589;GO:0098772	GO:0005634;GO:0005737;GO:0005829;GO:0005856;GO:0005938;GO:0016020;GO:0043226;GO:0043227;GO:0043228;GO:0043229;GO:0043231;GO:0043232;GO:0048471;GO:0110165	16	16	16	10.1	10.1	10.1	303.97	0	113.55	12577000000	145	250
Pi4ka	Phosphatidylinositol 4-kinase alpha	E9Q3L2	E9Q3L2	1.2983e+08	1.3773e+08	1.2554e+08	1.2836e+08	1.2901e+08	1.1265e+08	1.2233e+08	1.1709e+08	1.2658e+08	1.1817e+08	1.3157e+08	1.2543e+08	1.098e+08	1.1358e+08	1.374e+08	1.2531e+08	1.2437e+08	1.2094e+08	1.3739e+08	1.0769e+08	1.3442e+08	1.4457e+08	1.4797e+08	-1	biological process involved in interaction with symbiont;biological process involved in interspecies interaction between organisms;biological process involved in symbiotic interaction;biological regulation;biosynthetic process;cellular biosynthetic process;cellular lipid metabolic process;cellular metabolic process;cellular process;glycerolipid biosynthetic process;glycerolipid metabolic process;…	1-phosphatidylinositol 4-kinase activity;adenyl nucleotide binding;adenyl ribonucleotide binding;anion binding;ATP binding;binding;carbohydrate derivative binding;catalytic activity;heterocyclic compound binding;ion binding;kinase activity;lipid kinase activity;nucleoside phosphate binding;nucleotide binding;organic cyclic compound binding;phosphatidylinositol kinase activity;phosphotransferase a…	bounding membrane of organelle;cellular anatomical entity;cytoplasm;cytoplasmic vesicle membrane;Golgi-associated vesicle membrane;membrane;organelle membrane;plasma membrane;vesicle membrane	Inositol phosphate metabolism;Phosphatidylinositol signaling system	BLALOCK_ALZHEIMERS_DISEASE_DN;CAIRO_HEPATOBLASTOMA_CLASSES_UP;CERIBELLI_PROMOTERS_INACTIVE_AND_BOUND_BY_NFY;CHARAFE_BREAST_CANCER_LUMINAL_VS_BASAL_UP;CHIARETTI_ACUTE_LYMPHOBLASTIC_LEUKEMIA_ZAP70;HOWLIN_PUBERTAL_MAMMARY_GLAND;HSIAO_HOUSEKEEPING_GENES;JINESH_BLEBBISHIELD_TO_IMMUNE_CELL_FUSION_PBSHMS_UP;KEGG_INOSITOL_PHOSPHATE_METABOLISM;KEGG_PHOSPHATIDYLINOSITOL_SIGNALING_SYSTEM;LIU_SOX4_TARGETS_DN…	GO:0006629;GO:0006644;GO:0006650;GO:0006661;GO:0006793;GO:0006796;GO:0007165;GO:0008152;GO:0008610;GO:0008654;GO:0009058;GO:0009987;GO:0016310;GO:0019637;GO:0035556;GO:0044237;GO:0044238;GO:0044249;GO:0044255;GO:0044403;GO:0044419;GO:0044788;GO:0045017;GO:0046474;GO:0046486;GO:0046488;GO:0046854;GO:0048015;GO:0050789;GO:0050794;GO:0051702;GO:0051851;GO:0065007;GO:0071704;GO:0090407;GO:0140754;GO:…	GO:0000166;GO:0001727;GO:0003824;GO:0004430;GO:0005488;GO:0005524;GO:0016301;GO:0016740;GO:0016772;GO:0016773;GO:0017076;GO:0030554;GO:0032553;GO:0032555;GO:0032559;GO:0035639;GO:0036094;GO:0043167;GO:0043168;GO:0052742;GO:0097159;GO:0097367;GO:1901265;GO:1901363	GO:0005737;GO:0005886;GO:0012506;GO:0016020;GO:0030659;GO:0030660;GO:0031090;GO:0098588;GO:0110165	17	17	17	11.2	11.2	11.2	237.04	0	72.409	14778000000	164	251
Apob	Apolipoprotein B-100;Apolipoprotein B-48	E9Q414	E9Q414																								-1	acylglycerol catabolic process;acylglycerol metabolic process;alcohol metabolic process;anatomical structure development;anatomical structure morphogenesis;artery morphogenesis;biological process involved in interspecies interaction between organisms;biological regulation;biosynthetic process;blood vessel morphogenesis;catabolic process;cell motility;cellular biosynthetic process;cellular catabol…	binding;carbohydrate derivative binding;cholesterol transfer activity;enzyme binding;glycosaminoglycan binding;heparin binding;lipase binding;lipid binding;lipid transfer activity;lipid transporter activity;lipoprotein particle receptor binding;low-density lipoprotein particle receptor binding;phospholipid binding;protein binding;signaling receptor binding;sterol transfer activity;sterol transpor…	cell body;cellular anatomical entity;chylomicron;cytoplasm;cytosol;endoplasmic reticulum;endoplasmic reticulum exit site;extracellular region;extracellular space;high-density lipoprotein particle;intermediate-density lipoprotein particle;intracellular membrane-bounded organelle;intracellular non-membrane-bounded organelle;intracellular organelle;lipid droplet;lipoprotein particle;low-density lipo…	Fat digestion and absorption;Vitamin digestion and absorption	ACEVEDO_LIVER_CANCER_DN;BENPORATH_NANOG_TARGETS;CAIRO_LIVER_DEVELOPMENT_DN;HSIAO_LIVER_SPECIFIC_GENES;KYNG_WERNER_SYNDROM_AND_NORMAL_AGING_UP;LEE_CALORIE_RESTRICTION_NEOCORTEX_DN;MARTORIATI_MDM4_TARGETS_FETAL_LIVER_DN;MATZUK_SPERMATOZOA;MEBARKI_HCC_PROGENITOR_WNT_DN;MEBARKI_HCC_PROGENITOR_WNT_DN_CTNNB1_INDEPENDENT;PID_AMB2_NEUTROPHILS_PATHWAY;PID_HNF3A_PATHWAY;PILON_KLF1_TARGETS_UP;REACTOME_BINDI…	GO:0001539;GO:0001701;GO:0003006;GO:0003341;GO:0006066;GO:0006629;GO:0006638;GO:0006639;GO:0006641;GO:0006642;GO:0006807;GO:0006810;GO:0006869;GO:0007017;GO:0007018;GO:0007275;GO:0007276;GO:0007283;GO:0007399;GO:0008104;GO:0008152;GO:0008202;GO:0008203;GO:0009056;GO:0009057;GO:0009058;GO:0009059;GO:0009566;GO:0009605;GO:0009607;GO:0009615;GO:0009653;GO:0009743;GO:0009790;GO:0009791;GO:0009792;GO:…	GO:0005102;GO:0005215;GO:0005319;GO:0005488;GO:0005515;GO:0005539;GO:0005543;GO:0008201;GO:0008289;GO:0015248;GO:0019899;GO:0035473;GO:0050750;GO:0070325;GO:0097367;GO:0120013;GO:0120015;GO:0120020;GO:1901681	GO:0005576;GO:0005615;GO:0005737;GO:0005783;GO:0005811;GO:0005829;GO:0031974;GO:0031983;GO:0032991;GO:0032994;GO:0034358;GO:0034359;GO:0034361;GO:0034362;GO:0034363;GO:0034364;GO:0034385;GO:0042627;GO:0043025;GO:0043226;GO:0043227;GO:0043228;GO:0043229;GO:0043231;GO:0043232;GO:0043233;GO:0044297;GO:0070971;GO:0110165;GO:1990777	1	1	1	0.3	0.3	0.3	509.43	0	11.365	1173600000	9	252
Ankrd11	Ankyrin repeat domain-containing protein 11	E9Q4F7	E9Q4F7	4.1618e+07	3.0126e+07	3.7348e+07	3.371e+07	4.3317e+07	5.1154e+07		4.2198e+07			4.869e+07	4.6076e+07												-1	anatomical structure development;anatomical structure homeostasis;anatomical structure morphogenesis;animal organ development;animal organ morphogenesis;bone development;chordate embryonic development;developmental growth;developmental process;embryo development;embryo development ending in birth or egg hatching;face morphogenesis;growth;head morphogenesis;homeostatic process;in utero embryonic d…		cellular anatomical entity;cytosol;intracellular membrane-bounded organelle;intracellular organelle;membrane-bounded organelle;nucleoplasm;nucleus;organelle		BENPORATH_SUZ12_TARGETS;BRUINS_UVC_RESPONSE_EARLY_LATE;CHIN_BREAST_CANCER_COPY_NUMBER_DN;GARGALOVIC_RESPONSE_TO_OXIDIZED_PHOSPHOLIPIDS_GREEN_DN;GARY_CD5_TARGETS_UP;GRATIAS_RETINOBLASTOMA_16Q24;JINESH_BLEBBISHIELD_TRANSFORMED_STEM_CELL_SPHERES_DN;JINESH_BLEBBISHIELD_VS_LIVE_CONTROL_UP;KIM_ALL_DISORDERS_DURATION_CORR_UP;KIM_ALL_DISORDERS_OLIGODENDROCYTE_NUMBER_CORR_DN;KIM_GERMINAL_CENTER_T_HELPER_U…	GO:0001701;GO:0001894;GO:0007275;GO:0009653;GO:0009790;GO:0009792;GO:0009887;GO:0032501;GO:0032502;GO:0035264;GO:0040007;GO:0042475;GO:0042476;GO:0042592;GO:0043009;GO:0048513;GO:0048589;GO:0048705;GO:0048856;GO:0048871;GO:0060249;GO:0060323;GO:0060325;GO:0060348		GO:0005634;GO:0005654;GO:0005829;GO:0043226;GO:0043227;GO:0043229;GO:0043231;GO:0110165	5	5	5	2	2	2	296.18	0	9.9775	1898199999.9999998	22	253
Arid1b	AT-rich interactive domain-containing protein 1B	E9Q4N7	E9Q4N7	7.174e+07	8.07069e+07	9.609e+07	7.6311e+07	7.8041e+07	7.7018e+07	7.8258e+07	8.0385e+07	4.804e+07	8.7672e+07	4.6895e+07	7.4717e+07	1.3212e+08	1.4009e+08	1.2158e+08	9.4674e+07	1.4211e+08	1.1918e+08	9.8446e+07	1.0099e+08	1.356e+08	9.60049e+07	1.2089e+08	-1	anatomical structure development;anterograde trans-synaptic signaling;biological regulation;cell communication;cell projection assembly;cell projection organization;cell-cell signaling;cellular component assembly;cellular component organization;cellular component organization or biogenesis;cellular process;chemical synaptic transmission;chromatin organization;chromatin remodeling;dendritic cell d…	binding;DNA binding;nucleic acid binding;organic cyclic compound binding	ATPase complex;brahma complex;catalytic complex;cell junction;cellular anatomical entity;cytosol;intracellular membrane-bounded organelle;intracellular organelle;membrane;membrane-bounded organelle;nBAF complex;nuclear protein-containing complex;nucleoplasm;nucleus;organelle;plasma membrane;protein-containing complex;SWI/SNF complex;SWI/SNF superfamily-type complex;synapse		BENPORATH_NANOG_TARGETS;BENPORATH_NOS_TARGETS;BENPORATH_OCT4_TARGETS;BENPORATH_SOX2_TARGETS;DOUGLAS_BMI1_TARGETS_UP;KEGG_MEDICUS_REFERENCE_ADRB3_UCP1_SIGNALING_PATHWAY;KIM_MYCN_AMPLIFICATION_TARGETS_DN;MARIADASON_RESPONSE_TO_BUTYRATE_SULINDAC_6;NAKAMURA_TUMOR_ZONE_PERIPHERAL_VS_CENTRAL_DN;PEREZ_TP53_AND_TP63_TARGETS;PEREZ_TP53_TARGETS;PEREZ_TP63_TARGETS;REACTOME_CHROMATIN_MODIFYING_ENZYMES;REACTO…	GO:0006325;GO:0006338;GO:0006355;GO:0006357;GO:0007154;GO:0007267;GO:0007268;GO:0007270;GO:0009889;GO:0009891;GO:0009893;GO:0009987;GO:0010468;GO:0010556;GO:0010557;GO:0010604;GO:0016043;GO:0019219;GO:0019222;GO:0022607;GO:0023052;GO:0030030;GO:0030031;GO:0031323;GO:0031325;GO:0031326;GO:0031328;GO:0032502;GO:0043933;GO:0045893;GO:0045935;GO:0048518;GO:0048522;GO:0048856;GO:0050789;GO:0050794;GO:…	GO:0003676;GO:0003677;GO:0005488;GO:0097159	GO:0005634;GO:0005654;GO:0005829;GO:0005886;GO:0016020;GO:0016514;GO:0030054;GO:0032991;GO:0035060;GO:0043226;GO:0043227;GO:0043229;GO:0043231;GO:0045202;GO:0070603;GO:0071565;GO:0110165;GO:0140513;GO:1902494;GO:1904949	9	8	8	6.3	5.4	5.4	242.88	0	34.163	8089399999.999999	91	254
Rnf213	E3 ubiquitin-protein ligase RNF213	E9Q555	E9Q555	9.2135e+08	9.2119e+08	1.0454e+09	1.0095e+09	1.4368e+09	1.1973e+09	1.1711e+09	1.1867e+09	1.5433e+09	1.4609e+09	2.0001e+09	1.8608e+09	1.8758e+08	1.999e+08	1.8681e+08	1.5974e+08	1.606e+08	8.6357e+07	2.2321e+08	1.2774e+08	1.7116e+08	2.0306e+08	1.8069e+08	-1	anatomical structure formation involved in morphogenesis;angiogenesis;autophagy;biological process involved in interspecies interaction between organisms;biological regulation;catabolic process;cellular catabolic process;cellular component assembly;cellular component organization;cellular component organization or biogenesis;cellular lipid metabolic process;cellular metabolic process;cellular pro…	acyltransferase activity;adenyl nucleotide binding;adenyl ribonucleotide binding;aminoacyltransferase activity;anion binding;ATP binding;ATP hydrolysis activity;binding;carbohydrate derivative binding;catalytic activity;catalytic activity, acting on a protein;cation binding;heterocyclic compound binding;hydrolase activity;hydrolase activity, acting on acid anhydrides;hydrolase activity, acting on…	cellular anatomical entity;cytoplasm;cytosol;intracellular non-membrane-bounded organelle;intracellular organelle;lipid droplet;non-membrane-bounded organelle;nucleolus;organelle		BIDUS_METASTASIS_DN;BILD_MYC_ONCOGENIC_SIGNATURE;BLANCO_MELO_BRONCHIAL_EPITHELIAL_CELLS_INFLUENZA_A_DEL_NS1_INFECTION_UP;BLANCO_MELO_COVID19_SARS_COV_2_INFECTION_CALU3_CELLS_UP;DEMAGALHAES_AGING_UP;DODD_NASOPHARYNGEAL_CARCINOMA_DN;FULCHER_INFLAMMATORY_RESPONSE_LECTIN_VS_LPS_DN;GOTTWEIN_TARGETS_OF_KSHV_MIR_K12_11;GRESHOCK_CANCER_COPY_NUMBER_UP;HORIUCHI_WTAP_TARGETS_UP;JINESH_BLEBBISHIELD_TRANSFORM…	GO:0000209;GO:0001525;GO:0002040;GO:0002376;GO:0006508;GO:0006511;GO:0006629;GO:0006807;GO:0006914;GO:0006950;GO:0006952;GO:0006996;GO:0008152;GO:0009056;GO:0009057;GO:0009605;GO:0009607;GO:0009617;GO:0009966;GO:0009968;GO:0009987;GO:0010646;GO:0010648;GO:0016043;GO:0016236;GO:0016567;GO:0019216;GO:0019222;GO:0019538;GO:0019941;GO:0022607;GO:0023051;GO:0023057;GO:0030111;GO:0030178;GO:0030258;GO:…	GO:0000166;GO:0003824;GO:0004842;GO:0005488;GO:0005524;GO:0016462;GO:0016740;GO:0016746;GO:0016755;GO:0016787;GO:0016817;GO:0016818;GO:0016887;GO:0017076;GO:0017111;GO:0019787;GO:0030554;GO:0032553;GO:0032555;GO:0032559;GO:0035639;GO:0036094;GO:0043167;GO:0043168;GO:0043169;GO:0046872;GO:0061630;GO:0061659;GO:0097159;GO:0097367;GO:0140096;GO:1901265;GO:1901363	GO:0005730;GO:0005737;GO:0005811;GO:0005829;GO:0043226;GO:0043228;GO:0043229;GO:0043232;GO:0110165	163	163	163	36.8	36.8	36.8	584.25	0	323.31	242850000000	1537	255
Dsp	Desmoplakin	E9Q557	E9Q557			2.708e+07				3.1554e+07	2.9719e+07	3.2924e+07		2.7991e+07	3.2414e+07		4.0344e+07		4.4178e+07	5.6556e+07		3.7297e+07	4.2882e+07			3.7194e+07	-1	adherens junction organization;anatomical structure development;anatomical structure morphogenesis;animal organ development;biological regulation;bundle of His cell-Purkinje myocyte adhesion involved in cell communication;cardiac conduction;cardiac muscle cell-cardiac muscle cell adhesion;cardiac muscle tissue morphogenesis;cell adhesion;cell differentiation;cell junction organization;cell-cell a…	binding;enzyme binding;kinase binding;protein binding;protein kinase binding;protein kinase C binding;scaffold protein binding;structural molecule activity	adherens junction;anchoring junction;basolateral plasma membrane;cell junction;cell-cell contact zone;cell-cell junction;cellular anatomical entity;cornified envelope;cytoplasm;cytoskeleton;desmosome;fascia adherens;intercalated disc;intracellular non-membrane-bounded organelle;intracellular organelle;membrane;non-membrane-bounded organelle;organelle;plasma membrane;plasma membrane region	Arrhythmogenic right ventricular cardiomyopathy (ARVC)	AIGNER_ZEB1_TARGETS;BENPORATH_CYCLING_GENES;BENPORATH_EED_TARGETS;BIDUS_METASTASIS_UP;BLALOCK_ALZHEIMERS_DISEASE_UP;BOQUEST_STEM_CELL_CULTURED_VS_FRESH_UP;BOYLAN_MULTIPLE_MYELOMA_C_D_DN;BROWNE_HCMV_INFECTION_30MIN_DN;BROWNE_HCMV_INFECTION_6HR_DN;CHANG_IMMORTALIZED_BY_HPV31_DN;CHIBA_RESPONSE_TO_TSA_DN;CREIGHTON_ENDOCRINE_THERAPY_RESISTANCE_1;CUI_TCF21_TARGETS_2_DN;DELYS_THYROID_CANCER_UP;DESERT_PE…	GO:0002027;GO:0002934;GO:0003223;GO:0006937;GO:0006942;GO:0006950;GO:0006996;GO:0007010;GO:0007155;GO:0008016;GO:0008104;GO:0009611;GO:0009653;GO:0009913;GO:0009987;GO:0016043;GO:0030154;GO:0030216;GO:0030855;GO:0032502;GO:0032970;GO:0033036;GO:0034109;GO:0034113;GO:0034330;GO:0034332;GO:0042060;GO:0042391;GO:0043588;GO:0044057;GO:0045103;GO:0045104;GO:0045109;GO:0045216;GO:0048513;GO:0048729;GO:…	GO:0005080;GO:0005198;GO:0005488;GO:0005515;GO:0019899;GO:0019900;GO:0019901;GO:0097110	GO:0001533;GO:0005737;GO:0005856;GO:0005886;GO:0005911;GO:0005912;GO:0005916;GO:0014704;GO:0016020;GO:0016323;GO:0030054;GO:0030057;GO:0043226;GO:0043228;GO:0043229;GO:0043232;GO:0044291;GO:0070161;GO:0098590;GO:0110165	2	2	2	0.6	0.6	0.6	332.91	0.0031196	2.1016	993020000	19	256
Nolc1	Nucleolar and coiled-body phosphoprotein 1	E9Q5C9	E9Q5C9	8.3146e+08	7.90889e+08	8.1028e+08	9.2077e+08	7.92129e+08	9.1738e+08	9.3439e+08	9.0378e+08	9.1724e+08	9.132e+08	6.9015e+08	7.5742e+08	1.1449e+09	1.1805e+09	1.0913e+09	1.3196e+09	1.2024e+09	1.5311e+09	1.1489e+09	1.6576e+09	1.2684e+09	1.2466e+09	1.312e+09	-1	anatomical structure development;anatomical structure formation involved in morphogenesis;biological regulation;box H/ACA RNA metabolic process;cell development;cell differentiation;cellular aromatic compound metabolic process;cellular component organization;cellular component organization or biogenesis;cellular developmental process;cellular metabolic process;cellular nitrogen compound metabolic…	amide binding;basal RNA polymerase II transcription machinery binding;basal transcription machinery binding;binding;box C/D RNA binding;box C/D snoRNP complex binding;box H/ACA snoRNA binding;box H/ACA snoRNP complex binding;enzyme inhibitor activity;enzyme regulator activity;general transcription initiation factor binding;kinase inhibitor activity;kinase regulator activity;molecular adaptor acti…	box C/D RNP complex;box H/ACA RNP complex;box H/ACA snoRNP complex;Cajal body;catalytic complex;cellular anatomical entity;cytoplasm;fibrillar center;intracellular non-membrane-bounded organelle;intracellular organelle;non-membrane-bounded organelle;nuclear body;nuclear protein-containing complex;nucleolus;nucleoplasm;organelle;protein-containing complex;ribonucleoprotein complex;Sm-like protein …		ACOSTA_PROLIFERATION_INDEPENDENT_MYC_TARGETS_UP;BENPORATH_ES_1;BENPORATH_NANOG_TARGETS;BHAT_ESR1_TARGETS_NOT_VIA_AKT1_UP;BHAT_ESR1_TARGETS_VIA_AKT1_UP;BILD_HRAS_ONCOGENIC_SIGNATURE;BILD_MYC_ONCOGENIC_SIGNATURE;BLALOCK_ALZHEIMERS_DISEASE_DN;BLALOCK_ALZHEIMERS_DISEASE_UP;BOYLAN_MULTIPLE_MYELOMA_C_D_UP;BROWN_MYELOID_CELL_DEVELOPMENT_DN;CAIRO_HEPATOBLASTOMA_CLASSES_UP;CASORELLI_ACUTE_PROMYELOCYTIC_LE…	GO:0001837;GO:0006139;GO:0006355;GO:0006417;GO:0006725;GO:0006807;GO:0006996;GO:0006997;GO:0007000;GO:0008152;GO:0008284;GO:0009889;GO:0009891;GO:0009893;GO:0009987;GO:0010468;GO:0010556;GO:0010557;GO:0010604;GO:0010608;GO:0014029;GO:0014032;GO:0016043;GO:0016070;GO:0016074;GO:0019219;GO:0019222;GO:0030154;GO:0031323;GO:0031325;GO:0031326;GO:0031328;GO:0032386;GO:0032502;GO:0032879;GO:0032880;GO:…	GO:0001091;GO:0001093;GO:0001098;GO:0001099;GO:0003676;GO:0003723;GO:0004857;GO:0004860;GO:0005048;GO:0005488;GO:0005515;GO:0008134;GO:0008139;GO:0019207;GO:0019210;GO:0019887;GO:0019904;GO:0030234;GO:0030515;GO:0030519;GO:0030674;GO:0033218;GO:0034512;GO:0034513;GO:0042277;GO:0043021;GO:0044877;GO:0046982;GO:0046983;GO:0060090;GO:0062064;GO:0062065;GO:0097159;GO:0098772;GO:0140296;GO:0140678	GO:0001650;GO:0005654;GO:0005730;GO:0005732;GO:0005737;GO:0015030;GO:0016604;GO:0030532;GO:0031428;GO:0031429;GO:0032991;GO:0043226;GO:0043228;GO:0043229;GO:0043232;GO:0072588;GO:0110165;GO:0120114;GO:0140513;GO:1902494;GO:1990904	21	21	21	23.2	23.2	23.2	73.697	0	119.33	81330000000	277	257
Setd2	Histone-lysine N-methyltransferase SETD2	E9Q5F9	E9Q5F9	8.712e+07	8.33081e+07	1.0362e+08	9.9403e+07	8.6873e+07	1.0385e+08	8.933e+07	9.54969e+07	9.46e+07	8.4121e+07	8.56359e+07	8.8586e+07	1.1654e+08	1.0294e+08	1.0669e+08	1.0258e+08	1.1279e+08	1.0568e+08	1.0782e+08	1.147e+08	1.3248e+08		1.2933e+08	-1	anatomical structure development;anatomical structure formation involved in morphogenesis;anatomical structure morphogenesis;angiogenesis;animal organ development;animal organ morphogenesis;aromatic compound biosynthetic process;biological process involved in interspecies interaction between organisms;biological regulation;biosynthetic process;blood vessel morphogenesis;cell cycle process;cell de…	alpha-tubulin binding;binding;catalytic activity;catalytic activity, acting on a protein;cation binding;cytoskeletal protein binding;histone H3 methyltransferase activity;histone H3K36 methyltransferase activity;histone H3K36 trimethyltransferase activity;histone methyltransferase activity;histone modifying activity;ion binding;lysine N-methyltransferase activity;metal ion binding;methyltransfera…	cellular anatomical entity;chromosome;intracellular membrane-bounded organelle;intracellular non-membrane-bounded organelle;intracellular organelle;membrane-bounded organelle;non-membrane-bounded organelle;nucleus;organelle	Lysine degradation	BLALOCK_ALZHEIMERS_DISEASE_UP;BONOME_OVARIAN_CANCER_SURVIVAL_SUBOPTIMAL_DEBULKING;BROWNE_HCMV_INFECTION_16HR_UP;BUYTAERT_PHOTODYNAMIC_THERAPY_STRESS_UP;DACOSTA_UV_RESPONSE_VIA_ERCC3_COMMON_DN;DACOSTA_UV_RESPONSE_VIA_ERCC3_DN;JISON_SICKLE_CELL_DISEASE_DN;JOHNSTONE_PARVB_TARGETS_3_DN;KEGG_LYSINE_DEGRADATION;LASTOWSKA_NEUROBLASTOMA_COPY_NUMBER_DN;ONKEN_UVEAL_MELANOMA_DN;PEDRIOLI_MIR31_TARGETS_DN;PIC…	GO:0000018;GO:0000226;GO:0001525;GO:0001570;GO:0001763;GO:0001817;GO:0001819;GO:0001843;GO:0006139;GO:0006259;GO:0006281;GO:0006282;GO:0006298;GO:0006325;GO:0006338;GO:0006354;GO:0006355;GO:0006368;GO:0006479;GO:0006725;GO:0006807;GO:0006950;GO:0006952;GO:0006974;GO:0006996;GO:0007010;GO:0007017;GO:0008152;GO:0008213;GO:0009058;GO:0009059;GO:0009605;GO:0009607;GO:0009615;GO:0009653;GO:0009887;GO:…	GO:0003824;GO:0005488;GO:0005515;GO:0008092;GO:0008168;GO:0008170;GO:0008276;GO:0008757;GO:0015631;GO:0016278;GO:0016279;GO:0016740;GO:0016741;GO:0042054;GO:0043014;GO:0043167;GO:0043169;GO:0046872;GO:0046975;GO:0140096;GO:0140938;GO:0140955;GO:0140993	GO:0005634;GO:0005694;GO:0043226;GO:0043227;GO:0043228;GO:0043229;GO:0043231;GO:0043232;GO:0110165	16	16	16	8.9	8.9	8.9	285.66	0	71.812	10231000000	126	258
Kif23	Kinesin-like protein KIF23	E9Q5G3	E9Q5G3	1.1383e+08	1.3001e+08	1.6729e+08	1.2151e+08	7.8977e+07	8.7044e+07	1.025e+08	1.1208e+08	1e+08	8.7392e+07	9.0037e+07	1.0107e+08	1.9107e+08	1.7333e+08	1.4483e+08	1.3698e+08	1.6778e+08	1.66e+08	1.6633e+08	1.2762e+08	1.0494e+08	1.5548e+08	1.6587e+08	-1	biological regulation;cell cycle process;cellular component assembly;cellular component organization;cellular component organization or biogenesis;cellular process;cytokinesis;cytoskeleton-dependent cytokinesis;microtubule-based movement;microtubule-based process;mitotic cell cycle process;mitotic cytokinesis;mitotic spindle midzone assembly;positive regulation of biological process;positive regu…	adenyl nucleotide binding;adenyl ribonucleotide binding;anion binding;ATP binding;ATP hydrolysis activity;ATP-dependent activity;binding;carbohydrate derivative binding;catalytic activity;cytoskeletal motor activity;cytoskeletal protein binding;heterocyclic compound binding;hydrolase activity;hydrolase activity, acting on acid anhydrides;hydrolase activity, acting on acid anhydrides, in phosphoru…	cellular anatomical entity;centralspindlin complex;centrosome;cytoplasm;Flemming body;intercellular bridge;intracellular membrane-bounded organelle;intracellular non-membrane-bounded organelle;intracellular organelle;intracellular protein-containing complex;kinesin complex;membrane-bounded organelle;microtubule;microtubule associated complex;microtubule organizing center;midbody;mitotic spindle;n…		AFFAR_YY1_TARGETS_DN;ALCALAY_AML_BY_NPM1_LOCALIZATION_DN;BASAKI_YBX1_TARGETS_UP;BENPORATH_CYCLING_GENES;BERENJENO_TRANSFORMED_BY_RHOA_UP;BLUM_RESPONSE_TO_SALIRASIB_DN;BONCI_TARGETS_OF_MIR15A_AND_MIR16_1;BROWNE_HCMV_INFECTION_2HR_DN;CAIRO_HEPATOBLASTOMA_CLASSES_UP;CHIANG_LIVER_CANCER_SUBCLASS_PROLIFERATION_UP;CONCANNON_APOPTOSIS_BY_EPOXOMICIN_DN;DACOSTA_UV_RESPONSE_VIA_ERCC3_COMMON_DN;DACOSTA_UV_R…	GO:0000281;GO:0000910;GO:0007017;GO:0007018;GO:0009987;GO:0010564;GO:0016043;GO:0022402;GO:0022607;GO:0032465;GO:0032467;GO:0045787;GO:0048518;GO:0048522;GO:0050789;GO:0050794;GO:0051255;GO:0051256;GO:0051302;GO:0051726;GO:0051781;GO:0061640;GO:0065007;GO:0071840;GO:0090068;GO:1903047	GO:0000166;GO:0003774;GO:0003777;GO:0003824;GO:0005488;GO:0005515;GO:0005524;GO:0008017;GO:0008092;GO:0015631;GO:0016462;GO:0016787;GO:0016817;GO:0016818;GO:0016887;GO:0017076;GO:0017111;GO:0030554;GO:0032553;GO:0032555;GO:0032559;GO:0035639;GO:0036094;GO:0043167;GO:0043168;GO:0097159;GO:0097367;GO:0140657;GO:1901265;GO:1901363	GO:0005634;GO:0005654;GO:0005737;GO:0005813;GO:0005815;GO:0005819;GO:0005871;GO:0005874;GO:0005875;GO:0030496;GO:0032991;GO:0043226;GO:0043227;GO:0043228;GO:0043229;GO:0043231;GO:0043232;GO:0045171;GO:0072686;GO:0090543;GO:0097149;GO:0099080;GO:0099081;GO:0099512;GO:0099513;GO:0110165;GO:0140535	7	7	7	12.5	12.5	12.5	108.77	0	43.108	11464000000	106	259
Ythdc1	YTH domain-containing protein 1	E9Q5K9	E9Q5K9	4.8096e+08	4.3092e+08	5.7644e+08	5.2968e+08	5.2413e+08	4.742e+08	4.8958e+08	5.5235e+08	5.5418e+08	5.453e+08	5.9988e+08	5.8531e+08	6.1367e+08	6.2084e+08	5.8664e+08	4.1697e+08	6.4112e+08	4.0129e+08	6.6624e+08	6.5412e+08	5.9679e+08	7.5146e+08	6.6869e+08	-1	anatomical structure development;biological regulation;cellular aromatic compound metabolic process;cellular component assembly;cellular component organization;cellular component organization or biogenesis;cellular localization;cellular metabolic process;cellular nitrogen compound metabolic process;cellular process;chordate embryonic development;chromatin organization;chromatin remodeling;develop…	binding;molecular adaptor activity;mRNA binding;N6-methyladenosine-containing RNA reader activity;nucleic acid binding;organic cyclic compound binding;protein-macromolecule adaptor activity;protein-RNA adaptor activity;RNA binding	cellular anatomical entity;intracellular membrane-bounded organelle;intracellular organelle;membrane;membrane-bounded organelle;nuclear body;nuclear speck;nucleoplasm;nucleus;organelle;plasma membrane		ACEVEDO_LIVER_CANCER_WITH_H3K27ME3_UP;DEBIASI_APOPTOSIS_BY_REOVIRUS_INFECTION_UP;DIAZ_CHRONIC_MYELOGENOUS_LEUKEMIA_UP;ENK_UV_RESPONSE_KERATINOCYTE_DN;ENK_UV_RESPONSE_KERATINOCYTE_UP;GOZGIT_ESR1_TARGETS_DN;HOUNKPE_HOUSEKEEPING_GENES;JINESH_BLEBBISHIELD_TRANSFORMED_STEM_CELL_SPHERES_DN;JINESH_BLEBBISHIELD_VS_LIVE_CONTROL_UP;JOHNSTONE_PARVB_TARGETS_3_DN;MILI_PSEUDOPODIA_HAPTOTAXIS_UP;MORI_MATURE_B_L…	GO:0000375;GO:0000377;GO:0000381;GO:0000398;GO:0001701;GO:0003006;GO:0006139;GO:0006325;GO:0006338;GO:0006376;GO:0006396;GO:0006397;GO:0006405;GO:0006406;GO:0006725;GO:0006807;GO:0006810;GO:0006913;GO:0007275;GO:0007276;GO:0007283;GO:0007549;GO:0008152;GO:0008380;GO:0009048;GO:0009790;GO:0009792;GO:0009889;GO:0009890;GO:0009892;GO:0009987;GO:0010468;GO:0010556;GO:0010558;GO:0010605;GO:0010608;GO:…	GO:0003676;GO:0003723;GO:0003729;GO:0005488;GO:0030674;GO:0060090;GO:0097159;GO:0140517;GO:1990247	GO:0005634;GO:0005654;GO:0005886;GO:0016020;GO:0016604;GO:0016607;GO:0043226;GO:0043227;GO:0043229;GO:0043231;GO:0110165	12	12	12	16.7	16.7	16.7	85.648	0	84.608	42271000000	226	260
Fancf	Fanconi anemia group F protein	E9Q5Z5	E9Q5Z5			2.4934e+07										5.3493e+07		3.1388e+07	2.222e+07	3.1571e+07							-1	anatomical structure development;cellular aromatic compound metabolic process;cellular metabolic process;cellular nitrogen compound metabolic process;cellular process;cellular response to stimulus;cellular response to stress;developmental process;developmental process involved in reproduction;DNA damage response;DNA metabolic process;DNA repair;gamete generation;heterocycle metabolic process;inte…		cellular anatomical entity;chromatin;Fanconi anaemia nuclear complex;nuclear protein-containing complex;nucleoplasm;protein-containing complex;protein-DNA complex		BENPORATH_MYC_MAX_TARGETS;BENPORATH_NANOG_TARGETS;BENPORATH_SOX2_TARGETS;BHATI_G2M_ARREST_BY_2METHOXYESTRADIOL_DN;BIOCARTA_ATRBRCA_PATHWAY;BIOCARTA_BARD1_PATHWAY;BUYTAERT_PHOTODYNAMIC_THERAPY_STRESS_DN;CHARAFE_BREAST_CANCER_LUMINAL_VS_MESENCHYMAL_UP;CHENG_IMPRINTED_BY_ESTRADIOL;DANG_BOUND_BY_MYC;DIAZ_CHRONIC_MYELOGENOUS_LEUKEMIA_UP;GARGALOVIC_RESPONSE_TO_OXIDIZED_PHOSPHOLIPIDS_BLUE_DN;GRESHOCK_CA…	GO:0001541;GO:0003006;GO:0006139;GO:0006259;GO:0006281;GO:0006725;GO:0006807;GO:0006950;GO:0006974;GO:0007276;GO:0007283;GO:0008152;GO:0009987;GO:0016567;GO:0019538;GO:0022414;GO:0032446;GO:0032502;GO:0033554;GO:0034641;GO:0036211;GO:0036297;GO:0043170;GO:0043412;GO:0043687;GO:0044237;GO:0044238;GO:0046483;GO:0048232;GO:0048609;GO:0048856;GO:0050896;GO:0051716;GO:0070647;GO:0071704;GO:0090304;GO:…		GO:0000785;GO:0005654;GO:0032991;GO:0032993;GO:0043240;GO:0110165;GO:0140513	3	3	3	14	14	14	38.224	0.00096293	2.6743	752350000	4	261
Ptpro	Receptor-type tyrosine-protein phosphatase O	E9Q612	E9Q612																								-1	anatomical structure development;anatomical structure morphogenesis;axon guidance;biological regulation;cell chemotaxis;cell differentiation;cell differentiation involved in kidney development;cell junction assembly;cell junction organization;cell migration;cell morphogenesis;cell motility;cell projection assembly;cell projection organization;cell-cell junction assembly;cell-cell junction organiz…	binding;cadherin binding;catalytic activity;catalytic activity, acting on a protein;cell adhesion molecule binding;hydrolase activity;hydrolase activity, acting on ester bonds;identical protein binding;phosphatase activity;phosphoprotein phosphatase activity;phosphoric ester hydrolase activity;protein binding;protein dimerization activity;protein homodimerization activity;protein tyrosine phospha…	apical plasma membrane;cell junction;cell projection;cellular anatomical entity;dendritic spine;GABA-ergic synapse;glutamatergic synapse;lateral plasma membrane;membrane;neuron projection;neuron spine;plasma membrane;plasma membrane bounded cell projection;plasma membrane region;postsynapse;postsynaptic density membrane;postsynaptic specialization membrane;synapse;synaptic membrane		ABBUD_LIF_SIGNALING_2_UP;AFFAR_YY1_TARGETS_DN;BAELDE_DIABETIC_NEPHROPATHY_DN;BROWNE_HCMV_INFECTION_48HR_DN;CHEN_METABOLIC_SYNDROM_NETWORK;CUI_TCF21_TARGETS_2_DN;DEURIG_T_CELL_PROLYMPHOCYTIC_LEUKEMIA_UP;DODD_NASOPHARYNGEAL_CARCINOMA_UP;FULCHER_INFLAMMATORY_RESPONSE_LECTIN_VS_LPS_UP;GAUSSMANN_MLL_AF4_FUSION_TARGETS_G_UP;GUTIERREZ_CHRONIC_LYMPHOCYTIC_LEUKEMIA_DN;IKEDA_MIR133_TARGETS_UP;IVANOVA_HEMAT…	GO:0000902;GO:0001977;GO:0002376;GO:0002548;GO:0003008;GO:0003014;GO:0003071;GO:0003093;GO:0003105;GO:0006470;GO:0006793;GO:0006796;GO:0006807;GO:0006935;GO:0007043;GO:0007411;GO:0008152;GO:0009653;GO:0009966;GO:0009968;GO:0009987;GO:0010646;GO:0010648;GO:0016043;GO:0016311;GO:0016477;GO:0019538;GO:0022607;GO:0023051;GO:0023057;GO:0030030;GO:0030031;GO:0030032;GO:0030111;GO:0030154;GO:0030178;GO:…	GO:0003824;GO:0004721;GO:0004725;GO:0005488;GO:0005515;GO:0016787;GO:0016788;GO:0016791;GO:0017147;GO:0042578;GO:0042802;GO:0042803;GO:0045296;GO:0046983;GO:0050839;GO:0140096	GO:0005886;GO:0016020;GO:0016324;GO:0016328;GO:0030054;GO:0042995;GO:0043005;GO:0043197;GO:0044309;GO:0045202;GO:0097060;GO:0098590;GO:0098794;GO:0098839;GO:0098978;GO:0098982;GO:0099634;GO:0110165;GO:0120025	2	2	2	3.1	3.1	3.1	138.59	0	7.0174	516540000	2	262
Myo1e	Unconventional myosin-Ie	E9Q634	E9Q634	5.5594e+08	4.814e+08	6.2859e+08	5.6458e+08	8.3109e+08	8.1459e+08	6.8526e+08	6.5913e+08	6.8378e+08	7.254e+08	7.8985e+08	8.8261e+08	2.283e+08	2.3596e+08	2.3581e+08	3.4399e+08	4.5677e+08	3.7274e+08	4.9646e+08	4.9665e+08	5.5237e+08	6.7163e+08	6.4425e+08	-1	actin filament organization;actin filament-based movement;actin filament-based process;actin filament-based transport;anatomical structure development;animal organ development;biological regulation;cell development;cell differentiation;cell surface receptor signaling pathway;cellular component organization;cellular component organization or biogenesis;cellular developmental process;cellular local…	actin binding;actin filament binding;adenyl nucleotide binding;adenyl ribonucleotide binding;anion binding;ATP binding;ATP hydrolysis activity;ATP-dependent activity;binding;calmodulin binding;carbohydrate derivative binding;catalytic activity;cytoskeletal motor activity;cytoskeletal protein binding;heterocyclic compound binding;hydrolase activity;hydrolase activity, acting on acid anhydrides;hyd…	actin cytoskeleton;actin-based cell projection;adherens junction;anchoring junction;brush border;cell junction;cell projection;cell-cell junction;cellular anatomical entity;clathrin-coated endocytic vesicle;clathrin-coated vesicle;cluster of actin-based cell projections;coated vesicle;cuticular plate;cytoplasm;cytoplasmic vesicle;cytoskeleton;endocytic vesicle;intracellular membrane-bounded organ…		APPIERTO_RESPONSE_TO_FENRETINIDE_UP;ASTON_MAJOR_DEPRESSIVE_DISORDER_DN;BAELDE_DIABETIC_NEPHROPATHY_DN;BLALOCK_ALZHEIMERS_DISEASE_UP;BRUINS_UVC_RESPONSE_VIA_TP53_GROUP_A;CHARAFE_BREAST_CANCER_LUMINAL_VS_BASAL_DN;CHEN_METABOLIC_SYNDROM_NETWORK;CHEN_PDGF_TARGETS;CHIANG_LIVER_CANCER_SUBCLASS_CTNNB1_DN;CUI_TCF21_TARGETS_2_DN;DAVICIONI_MOLECULAR_ARMS_VS_ERMS_UP;DUTERTRE_ESTRADIOL_RESPONSE_24HR_DN;EBAUE…	GO:0001570;GO:0001701;GO:0001822;GO:0002064;GO:0003008;GO:0003014;GO:0003094;GO:0006807;GO:0006810;GO:0006897;GO:0007015;GO:0007165;GO:0007166;GO:0007167;GO:0007169;GO:0007275;GO:0008152;GO:0009790;GO:0009792;GO:0009987;GO:0016043;GO:0016192;GO:0030029;GO:0030048;GO:0030050;GO:0030097;GO:0030154;GO:0030198;GO:0030705;GO:0032501;GO:0032502;GO:0032836;GO:0035166;GO:0043009;GO:0043062;GO:0045229;GO:…	GO:0000146;GO:0000166;GO:0003774;GO:0003779;GO:0003824;GO:0005488;GO:0005515;GO:0005516;GO:0005524;GO:0005543;GO:0008092;GO:0008289;GO:0016462;GO:0016787;GO:0016817;GO:0016818;GO:0016887;GO:0017076;GO:0017111;GO:0030554;GO:0032553;GO:0032555;GO:0032559;GO:0035091;GO:0035639;GO:0036094;GO:0043167;GO:0043168;GO:0044877;GO:0051015;GO:0097159;GO:0097367;GO:0140657;GO:1901265;GO:1901363	GO:0005737;GO:0005856;GO:0005886;GO:0005902;GO:0005903;GO:0005911;GO:0005912;GO:0015629;GO:0016020;GO:0016459;GO:0030054;GO:0030135;GO:0030136;GO:0030139;GO:0031410;GO:0031982;GO:0032437;GO:0032991;GO:0042995;GO:0043226;GO:0043227;GO:0043228;GO:0043229;GO:0043231;GO:0043232;GO:0045334;GO:0070161;GO:0097708;GO:0098858;GO:0098862;GO:0110165;GO:0120025	30	30	27	31.2	31.2	28.9	126.82	0	323.31	86010000000	512	263
Ccdc85c	Coiled-coil domain-containing protein 85C	E9Q6B2	E9Q6B2														5.3436e+07	5.5851e+07	2.8903e+07								-1	anatomical structure development;cerebral cortex development;developmental process		adherens junction;anchoring junction;apical junction complex;bicellular tight junction;cell junction;cell-cell junction;cellular anatomical entity;tight junction		AMBROSINI_FLAVOPIRIDOL_TREATMENT_TP53;BOYLAN_MULTIPLE_MYELOMA_C_D_UP;FORTSCHEGGER_PHF8_TARGETS_DN;GHANDHI_DIRECT_IRRADIATION_DN;KRIEG_HYPOXIA_NOT_VIA_KDM3A;LOCKWOOD_AMPLIFIED_IN_LUNG_CANCER;NAKAMURA_TUMOR_ZONE_PERIPHERAL_VS_CENTRAL_UP;RICKMAN_TUMOR_DIFFERENTIATED_WELL_VS_MODERATELY_DN;RICKMAN_TUMOR_DIFFERENTIATED_WELL_VS_POORLY_DN;SENESE_HDAC3_TARGETS_DN;ZWANG_DOWN_BY_2ND_EGF_PULSE	GO:0021987;GO:0032502;GO:0048856		GO:0005911;GO:0005912;GO:0005923;GO:0030054;GO:0043296;GO:0070160;GO:0070161;GO:0110165	4	4	4	13.3	13.3	13.3	45.333	0.00033852	3.645	621520000	7	264
Znf277	Zinc finger protein 277	E9Q6D6	E9Q6D6	7.1059e+07	6.6291e+07	4.596e+07	5.0229e+07	5.6845e+07		5.484e+07	5.0274e+07	5.2657e+07	5.5003e+07	5.0595e+07	4.958e+07	7.0419e+07	6.5494e+07	5.2619e+07	6.3948e+07	6.8047e+07	6.0888e+07	6.174e+07	7.7642e+07	7.344e+07	6.8138e+07		-1	biological regulation;cellular process;cellular response to chemical stimulus;cellular response to chemical stress;cellular response to hydrogen peroxide;cellular response to oxidative stress;cellular response to oxygen-containing compound;cellular response to reactive oxygen species;cellular response to stimulus;cellular response to stress;regulation of biological process;regulation of cellular …	binding;cation binding;cis-regulatory region sequence-specific DNA binding;DNA binding;double-stranded DNA binding;ion binding;metal ion binding;nucleic acid binding;organic cyclic compound binding;RNA polymerase II cis-regulatory region sequence-specific DNA binding;RNA polymerase II transcription regulatory region sequence-specific DNA binding;sequence-specific DNA binding;sequence-specific dou…	cellular anatomical entity;chromosome;cytoplasm;intracellular non-membrane-bounded organelle;intracellular organelle;non-membrane-bounded organelle;nucleolus;organelle		ACEVEDO_LIVER_CANCER_UP;BHAT_ESR1_TARGETS_VIA_AKT1_DN;BHATI_G2M_ARREST_BY_2METHOXYESTRADIOL_DN;BLALOCK_ALZHEIMERS_DISEASE_UP;BUYTAERT_PHOTODYNAMIC_THERAPY_STRESS_UP;BYSTRYKH_HEMATOPOIESIS_STEM_CELL_QTL_TRANS;DIAZ_CHRONIC_MYELOGENOUS_LEUKEMIA_UP;DUTERTRE_ESTRADIOL_RESPONSE_24HR_DN;ENK_UV_RESPONSE_EPIDERMIS_DN;FEVR_CTNNB1_TARGETS_DN;FOURNIER_ACINAR_DEVELOPMENT_EARLY_UP;GARY_CD5_TARGETS_UP;GRAESSMAN…	GO:0000302;GO:0006950;GO:0006979;GO:0009987;GO:0010033;GO:0010035;GO:0019222;GO:0031323;GO:0033554;GO:0034599;GO:0034614;GO:0042221;GO:0042542;GO:0050789;GO:0050794;GO:0050896;GO:0051716;GO:0062197;GO:0065007;GO:0070301;GO:0070887;GO:1901700;GO:1901701;GO:2000772	GO:0000976;GO:0000977;GO:0000978;GO:0000987;GO:0001067;GO:0003676;GO:0003677;GO:0003690;GO:0005488;GO:0043167;GO:0043169;GO:0043565;GO:0046872;GO:0097159;GO:1990837	GO:0005694;GO:0005730;GO:0005737;GO:0043226;GO:0043228;GO:0043229;GO:0043232;GO:0110165	3	3	3	4.6	4.6	4.6	67.643	0.00017271	4.1254	2110299999.9999998	13	265
Bod1l	Biorientation of chromosomes in cell division protein 1-like 1	E9Q6J5	E9Q6J5	1.4139e+08	1.3751e+08	1.3308e+08	1.2688e+08	1.1411e+08	1.508e+08	1.6184e+08	1.4587e+08	1.1315e+08	1.2161e+08	7.8718e+07	1.0078e+08	1.5309e+08	1.4987e+08	1.5441e+08	1.5634e+08	1.7429e+08	2.1162e+08	1.3621e+08	1.8489e+08	1.6568e+08	1.2179e+08	1.4665e+08	-1	cellular aromatic compound metabolic process;cellular metabolic process;cellular nitrogen compound metabolic process;cellular process;cellular response to stimulus;cellular response to stress;DNA damage response;DNA metabolic process;DNA repair;DNA-templated DNA replication maintenance of fidelity;heterocycle metabolic process;macromolecule metabolic process;metabolic process;nitrogen compound me…	binding;DNA binding;nucleic acid binding;organic cyclic compound binding	catalytic complex;cellular anatomical entity;chromosome;histone methyltransferase complex;intracellular non-membrane-bounded organelle;intracellular organelle;methyltransferase complex;non-membrane-bounded organelle;nuclear protein-containing complex;nucleoplasm;organelle;protein-containing complex;Set1C/COMPASS complex;transferase complex			GO:0006139;GO:0006259;GO:0006281;GO:0006725;GO:0006807;GO:0006950;GO:0006974;GO:0008152;GO:0009987;GO:0031297;GO:0033554;GO:0034641;GO:0043170;GO:0044237;GO:0044238;GO:0045005;GO:0046483;GO:0050896;GO:0051716;GO:0071704;GO:0090304;GO:1901360	GO:0003676;GO:0003677;GO:0005488;GO:0097159	GO:0005654;GO:0005694;GO:0032991;GO:0034708;GO:0035097;GO:0043226;GO:0043228;GO:0043229;GO:0043232;GO:0048188;GO:0110165;GO:0140513;GO:1902494;GO:1990234	13	13	13	7.5	7.5	7.5	327.45	0	181.04	16574000000	182	266
Ttc7b	Tetratricopeptide repeat protein 7B	E9Q6P5	E9Q6P5																								-1	biosynthetic process;cellular biosynthetic process;cellular lipid metabolic process;cellular localization;cellular macromolecule localization;cellular metabolic process;cellular process;glycerolipid biosynthetic process;glycerolipid metabolic process;glycerophospholipid biosynthetic process;glycerophospholipid metabolic process;lipid biosynthetic process;lipid metabolic process;localization;local…		cellular anatomical entity;cytosol;membrane;plasma membrane		BYSTRYKH_HEMATOPOIESIS_STEM_CELL_QTL_CIS;CREIGHTON_ENDOCRINE_THERAPY_RESISTANCE_2;FONTAINE_FOLLICULAR_THYROID_ADENOMA_DN;GAVIN_FOXP3_TARGETS_CLUSTER_P4;JOHNSTONE_PARVB_TARGETS_3_UP;KIM_MYC_AMPLIFICATION_TARGETS_UP;KRIGE_RESPONSE_TO_TOSEDOSTAT_24HR_UP;KRIGE_RESPONSE_TO_TOSEDOSTAT_6HR_UP;MORI_SMALL_PRE_BII_LYMPHOCYTE_UP;NUYTTEN_EZH2_TARGETS_UP;NUYTTEN_NIPP1_TARGETS_UP;STARK_PREFRONTAL_CORTEX_22Q11_…	GO:0006629;GO:0006644;GO:0006650;GO:0006661;GO:0006793;GO:0006796;GO:0008104;GO:0008152;GO:0008610;GO:0008654;GO:0009058;GO:0009987;GO:0019637;GO:0033036;GO:0044237;GO:0044238;GO:0044249;GO:0044255;GO:0045017;GO:0046474;GO:0046486;GO:0046488;GO:0046854;GO:0051179;GO:0051641;GO:0051668;GO:0070727;GO:0071704;GO:0072657;GO:0072659;GO:0090407;GO:1901576;GO:1990778		GO:0005829;GO:0005886;GO:0016020;GO:0110165	1	1	1	1.2	1.2	1.2	94.202	0.002202	2.2563	632840000	22	267
Ube4a	Ubiquitin conjugation factor E4 A	E9Q735	E9Q735	5.6563e+07	5.229e+07	4.8415e+07	4.9289e+07	5.4639e+07	5.4524e+07	4.7629e+07	4.2699e+07	5.6689e+07	5.525e+07	4.7496e+07	5.1962e+07	6.3085e+07	6.7011e+07	6.7328e+07	5.9199e+07	7.3828e+07	5.5135e+07	7.7187e+07	6.3259e+07	6.3683e+07	6.8537e+07	7.1748e+07	-1	catabolic process;cellular process;cellular response to stimulus;cellular response to stress;ERAD pathway;macromolecule catabolic process;macromolecule metabolic process;macromolecule modification;metabolic process;modification-dependent macromolecule catabolic process;modification-dependent protein catabolic process;nitrogen compound metabolic process;organic substance catabolic process;organic …	acyltransferase activity;aminoacyltransferase activity;catalytic activity;catalytic activity, acting on a protein;transferase activity;ubiquitin protein ligase activity;ubiquitin-like protein ligase activity;ubiquitin-like protein transferase activity;ubiquitin-protein transferase activity;ubiquitin-ubiquitin ligase activity	catalytic complex;cellular anatomical entity;cytoplasm;intracellular membrane-bounded organelle;intracellular organelle;intracellular protein-containing complex;membrane-bounded organelle;nucleus;organelle;protein-containing complex;transferase complex;ubiquitin ligase complex	Ubiquitin mediated proteolysis	DIAZ_CHRONIC_MYELOGENOUS_LEUKEMIA_UP;ENK_UV_RESPONSE_KERATINOCYTE_DN;FLECHNER_BIOPSY_KIDNEY_TRANSPLANT_OK_VS_DONOR_UP;FLECHNER_PBL_KIDNEY_TRANSPLANT_OK_VS_DONOR_UP;HASLINGER_B_CLL_WITH_11Q23_DELETION;KEGG_UBIQUITIN_MEDIATED_PROTEOLYSIS;LASTOWSKA_NEUROBLASTOMA_COPY_NUMBER_DN;MCBRYAN_PUBERTAL_BREAST_4_5WK_DN;MCBRYAN_PUBERTAL_BREAST_6_7WK_UP;MILI_PSEUDOPODIA_HAPTOTAXIS_DN;PARK_APL_PATHOGENESIS_UP;RE…	GO:0006508;GO:0006511;GO:0006807;GO:0006950;GO:0008152;GO:0009056;GO:0009057;GO:0009987;GO:0010033;GO:0010243;GO:0010498;GO:0016567;GO:0019538;GO:0019941;GO:0030163;GO:0030433;GO:0032446;GO:0033554;GO:0034976;GO:0036211;GO:0036503;GO:0042221;GO:0043161;GO:0043170;GO:0043412;GO:0043632;GO:0043687;GO:0044238;GO:0050896;GO:0051603;GO:0051716;GO:0070647;GO:0071704;GO:1901564;GO:1901565;GO:1901575;GO:…	GO:0003824;GO:0004842;GO:0016740;GO:0016746;GO:0016755;GO:0019787;GO:0034450;GO:0061630;GO:0061659;GO:0140096	GO:0000151;GO:0005634;GO:0005737;GO:0032991;GO:0043226;GO:0043227;GO:0043229;GO:0043231;GO:0110165;GO:0140535;GO:1902494;GO:1990234	10	10	10	15.9	15.9	15.9	118.2	0	13.157	4010799999.9999995	48	268
Zc3h13	Zinc finger CCCH domain-containing protein 13	E9Q784	E9Q784	2.1012e+08	1.7566e+08	1.9704e+08	2.2187e+08	2.1009e+08	2.3393e+08	2.3134e+08	2.3935e+08	2.2676e+08	2.6273e+08	2.2353e+08	2.3089e+08	3.9405e+08	4.1695e+08	4.1377e+08	3.6327e+08	4.6658e+08	5.3743e+08	4.2217e+08	5.4259e+08	4.5166e+08	3.8558e+08	4.3008e+08	-1	biological regulation;cellular aromatic compound metabolic process;cellular metabolic process;cellular nitrogen compound metabolic process;cellular process;heterocycle metabolic process;macromolecule metabolic process;macromolecule methylation;macromolecule modification;metabolic process;methylation;mRNA metabolic process;mRNA methylation;mRNA modification;mRNA processing;nitrogen compound metabo…	binding;cation binding;ion binding;metal ion binding	catalytic complex;cellular anatomical entity;intracellular membrane-bounded organelle;intracellular organelle;membrane-bounded organelle;methyltransferase complex;mRNA editing complex;nuclear body;nuclear speck;nucleoplasm;nucleus;organelle;protein-containing complex;RNA N6-methyladenosine methyltransferase complex;transferase complex		BRUINS_UVC_RESPONSE_VIA_TP53_GROUP_D;DOANE_RESPONSE_TO_ANDROGEN_UP;GRYDER_PAX3FOXO1_ENHANCERS_IN_TADS;GRYDER_PAX3FOXO1_ENHANCERS_KO_DOWN;KOHOUTEK_CCNT2_TARGETS;ONKEN_UVEAL_MELANOMA_DN;RIGGI_EWING_SARCOMA_PROGENITOR_UP;SCHAEFFER_PROSTATE_DEVELOPMENT_6HR_DN;SHEDDEN_LUNG_CANCER_GOOD_SURVIVAL_A12;SHEN_SMARCA2_TARGETS_UP;TOYOTA_TARGETS_OF_MIR34B_AND_MIR34C;WANG_TUMOR_INVASIVENESS_UP;WEI_MYCN_TARGETS_W…	GO:0001510;GO:0006139;GO:0006396;GO:0006397;GO:0006725;GO:0006807;GO:0008152;GO:0008380;GO:0009451;GO:0009987;GO:0016070;GO:0016071;GO:0016556;GO:0032259;GO:0034641;GO:0043170;GO:0043412;GO:0043414;GO:0044237;GO:0044238;GO:0046483;GO:0050789;GO:0050793;GO:0051239;GO:0065007;GO:0071704;GO:0080009;GO:0090304;GO:1901360;GO:2000036	GO:0005488;GO:0043167;GO:0043169;GO:0046872	GO:0005634;GO:0005654;GO:0016604;GO:0016607;GO:0032991;GO:0034708;GO:0036396;GO:0043226;GO:0043227;GO:0043229;GO:0043231;GO:0045293;GO:0110165;GO:1902494;GO:1990234	15	15	15	8.8	8.8	8.8	203.75	0	94.9	24890000000	179	269
Arid2	AT-rich interactive domain-containing protein 2	E9Q7E2	E9Q7E2	1.9758e+08	1.6158e+08	1.6707e+08	1.5912e+08	1.8413e+08	1.6275e+08	1.8972e+08	1.6931e+08	1.6194e+08	1.8307e+08	1.9184e+08	1.8486e+08	2.1581e+08	2.0535e+08	2.1439e+08	2.1621e+08	2.1261e+08	2.4465e+08	2.3948e+08	2.319e+08	2.2915e+08	2.8308e+08	2.3562e+08	-1	anatomical structure development;anatomical structure morphogenesis;animal organ development;animal organ morphogenesis;artery morphogenesis;biological regulation;blood vessel morphogenesis;cardiac muscle cell proliferation;cell population proliferation;cellular component disassembly;cellular component organization;cellular component organization or biogenesis;cellular process;chromatin organizat…	binding;cation binding;DNA binding;ion binding;metal ion binding;nucleic acid binding;organic cyclic compound binding	ATPase complex;catalytic complex;cellular anatomical entity;chromatin;intracellular non-membrane-bounded organelle;intracellular organelle;kinetochore;membrane;non-membrane-bounded organelle;nuclear matrix;nuclear protein-containing complex;nucleoplasm;organelle;plasma membrane;protein-containing complex;protein-DNA complex;RSC-type complex;supramolecular complex;SWI/SNF complex;SWI/SNF superfami…		CHARAFE_BREAST_CANCER_LUMINAL_VS_BASAL_UP;CREIGHTON_ENDOCRINE_THERAPY_RESISTANCE_1;DODD_NASOPHARYNGEAL_CARCINOMA_DN;FISCHER_DREAM_TARGETS;HOOI_ST7_TARGETS_DN;KOINUMA_TARGETS_OF_SMAD2_OR_SMAD3;MARTENS_BOUND_BY_PML_RARA_FUSION;PEREZ_TP53_TARGETS;REACTOME_CHROMATIN_MODIFYING_ENZYMES;REACTOME_RMTS_METHYLATE_HISTONE_ARGININES;REACTOME_RNA_POLYMERASE_II_TRANSCRIPTION;REACTOME_RUNX1_INTERACTS_WITH_CO_FA…	GO:0000018;GO:0002682;GO:0002684;GO:0002694;GO:0002696;GO:0003007;GO:0006282;GO:0006325;GO:0006337;GO:0006338;GO:0006355;GO:0006357;GO:0007346;GO:0008283;GO:0008285;GO:0009653;GO:0009887;GO:0009889;GO:0009891;GO:0009893;GO:0009987;GO:0010468;GO:0010556;GO:0010557;GO:0010564;GO:0010569;GO:0010604;GO:0010720;GO:0014855;GO:0016043;GO:0019219;GO:0019222;GO:0022407;GO:0022409;GO:0022411;GO:0030071;GO:…	GO:0003676;GO:0003677;GO:0005488;GO:0043167;GO:0043169;GO:0046872;GO:0097159	GO:0000776;GO:0000785;GO:0005654;GO:0005667;GO:0005886;GO:0016020;GO:0016363;GO:0016514;GO:0016586;GO:0032991;GO:0032993;GO:0043226;GO:0043228;GO:0043229;GO:0043232;GO:0070603;GO:0099080;GO:0110165;GO:0140513;GO:1902494;GO:1904949	13	13	13	12.9	12.9	12.9	195.99	0	127.61	17264000000	171	270
Rnf169	E3 ubiquitin-protein ligase RNF169	E9Q7F2	E9Q7F2		7.8104e+07	6.1371e+07		5.11e+07		4.6466e+07			4.9351e+07		5.4421e+07	6.2661e+07					5.015e+07						-1	biological regulation;cellular aromatic compound metabolic process;cellular metabolic process;cellular nitrogen compound metabolic process;cellular process;cellular response to stimulus;cellular response to stress;DNA damage response;DNA metabolic process;DNA recombination;DNA repair;double-strand break repair;double-strand break repair via homologous recombination;heterocycle metabolic process;m…	acyltransferase activity;aminoacyltransferase activity;binding;catalytic activity;catalytic activity, acting on a protein;cation binding;chromatin binding;histone binding;ion binding;K63-linked polyubiquitin modification-dependent protein binding;metal ion binding;modification-dependent protein binding;nucleosome binding;polyubiquitin modification-dependent protein binding;protein binding;protein…	cellular anatomical entity;cytosol;intracellular membrane-bounded organelle;intracellular non-membrane-bounded organelle;intracellular organelle;membrane-bounded organelle;non-membrane-bounded organelle;nuclear body;nucleolus;nucleoplasm;nucleus;organelle;site of DNA damage;site of double-strand break		FORTSCHEGGER_PHF8_TARGETS_DN;KRIEG_HYPOXIA_NOT_VIA_KDM3A;LASTOWSKA_NEUROBLASTOMA_COPY_NUMBER_DN;MANNE_COVID19_NONICU_VS_HEALTHY_DONOR_PLATELETS_UP;MARTORIATI_MDM4_TARGETS_FETAL_LIVER_UP;MARTORIATI_MDM4_TARGETS_NEUROEPITHELIUM_UP;NIKOLSKY_BREAST_CANCER_11Q12_Q14_AMPLICON;PEREZ_TP53_TARGETS;QUINTENS_EMBRYONIC_BRAIN_RESPONSE_TO_IR	GO:0000724;GO:0000725;GO:0006139;GO:0006259;GO:0006281;GO:0006282;GO:0006302;GO:0006310;GO:0006725;GO:0006807;GO:0006950;GO:0006974;GO:0008152;GO:0009892;GO:0009987;GO:0010605;GO:0016567;GO:0019219;GO:0019222;GO:0019538;GO:0031323;GO:0031324;GO:0032446;GO:0033554;GO:0034641;GO:0036211;GO:0043170;GO:0043412;GO:0043687;GO:0044237;GO:0044238;GO:0045738;GO:0045934;GO:0046483;GO:0048519;GO:0048523;GO:…	GO:0003682;GO:0003824;GO:0004842;GO:0005488;GO:0005515;GO:0016740;GO:0016746;GO:0016755;GO:0019787;GO:0031491;GO:0031593;GO:0042393;GO:0043167;GO:0043169;GO:0044877;GO:0046872;GO:0061649;GO:0070530;GO:0140030;GO:0140035;GO:0140036;GO:0140096	GO:0005634;GO:0005654;GO:0005730;GO:0005829;GO:0016604;GO:0035861;GO:0043226;GO:0043227;GO:0043228;GO:0043229;GO:0043231;GO:0043232;GO:0090734;GO:0110165	5	5	5	14	14	14	75.795	0	12.076	1824699999.9999998	11	271
Numa1	Nuclear mitotic apparatus protein 1	E9Q7G0	E9Q7G0	1.0115e+09	9.6103e+08	8.925e+08	9.5239e+08	1.0253e+09	9.817e+08	8.7268e+08	1.0112e+09	1.0401e+09	8.7518e+08	9.3905e+08	8.9349e+08	1.1867e+09	1.0421e+09	1.1657e+09	1.0022e+09	1.3029e+09	1.1744e+09	1.1391e+09	1.2097e+09	1.059e+09	1.1567e+09	1.2343e+09	-1	anastral spindle assembly;astral microtubule organization;biological regulation;cell cycle;cell cycle process;cell division;cellular component assembly;cellular component organization;cellular component organization or biogenesis;cellular process;cytoplasmic microtubule organization;cytoskeleton organization;establishment of localization;establishment of localization in cell;establishment of mito…	binding;cytoskeletal protein binding;disordered domain specific binding;dynein complex binding;lipid binding;microtubule binding;microtubule minus-end binding;microtubule plus-end binding;phosphatidylinositol binding;phospholipid binding;protein binding;protein domain specific binding;protein-containing complex binding;tubulin binding	astral microtubule;cell body;cell cortex;cell cortex region;cell projection;cellular anatomical entity;centrosome;chromosome;cortical microtubule;cytoplasm;cytoplasmic microtubule;cytoplasmic microtubule bundle;cytoplasmic region;cytosol;dendrite;intracellular membrane-bounded organelle;intracellular non-membrane-bounded organelle;intracellular organelle;lateral cell cortex;lateral plasma membran…		BILANGES_SERUM_SENSITIVE_VIA_TSC2;BIOCARTA_HIVNEF_PATHWAY;BIOCARTA_RANMS_PATHWAY;BLALOCK_ALZHEIMERS_DISEASE_INCIPIENT_UP;BLALOCK_ALZHEIMERS_DISEASE_UP;BROWNE_HCMV_INFECTION_14HR_DN;BROWNE_HCMV_INFECTION_18HR_DN;DE_YY1_TARGETS_DN;GARGALOVIC_RESPONSE_TO_OXIDIZED_PHOSPHOLIPIDS_GREEN_DN;GRESHOCK_CANCER_COPY_NUMBER_UP;HOUNKPE_HOUSEKEEPING_GENES;HUTTMANN_B_CLL_POOR_SURVIVAL_UP;KAAB_HEART_ATRIUM_VS_VENT…	GO:0000132;GO:0000226;GO:0001578;GO:0006996;GO:0007010;GO:0007017;GO:0007049;GO:0007051;GO:0009966;GO:0009967;GO:0009987;GO:0010564;GO:0010638;GO:0010646;GO:0010647;GO:0016043;GO:0022402;GO:0022414;GO:0022607;GO:0023051;GO:0023056;GO:0030510;GO:0030513;GO:0030856;GO:0030858;GO:0030953;GO:0031110;GO:0031112;GO:0031113;GO:0031116;GO:0031122;GO:0031334;GO:0032271;GO:0032273;GO:0032386;GO:0032388;GO:…	GO:0005488;GO:0005515;GO:0005543;GO:0008017;GO:0008092;GO:0008289;GO:0015631;GO:0019904;GO:0035091;GO:0044877;GO:0051010;GO:0051011;GO:0070840;GO:0097718	GO:0000235;GO:0000922;GO:0005634;GO:0005654;GO:0005694;GO:0005737;GO:0005813;GO:0005815;GO:0005819;GO:0005829;GO:0005874;GO:0005876;GO:0005881;GO:0005886;GO:0005938;GO:0016020;GO:0016328;GO:0016363;GO:0030425;GO:0031616;GO:0032991;GO:0035371;GO:0036449;GO:0042995;GO:0043005;GO:0043025;GO:0043226;GO:0043227;GO:0043228;GO:0043229;GO:0043231;GO:0043232;GO:0044297;GO:0051233;GO:0055028;GO:0061673;GO:…	59	59	59	34.6	34.6	34.6	235.63	0	323.31	205510000000	915	272
Tsc22d2	TSC22 domain family protein 2	E9Q7M2	E9Q7M2;P62500			4.7091e+07	3.9145e+07	3.7962e+07	5.9073e+07	9.1892e+07	5.7832e+07	5.7697e+07	4.7736e+07	4.2377e+07		5.9431e+07	4.8746e+07	4.1443e+07	3.574e+07	5.8388e+07	7.4498e+07	4.5191e+07	6.7418e+07	3.5393e+07			-1	biological regulation;regulation of biological process;regulation of biosynthetic process;regulation of cellular biosynthetic process;regulation of cellular metabolic process;regulation of cellular process;regulation of DNA-templated transcription;regulation of gene expression;regulation of macromolecule biosynthetic process;regulation of macromolecule metabolic process;regulation of metabolic pr…				ACEVEDO_LIVER_CANCER_UP;BASAKI_YBX1_TARGETS_UP;BENPORATH_NANOG_TARGETS;BROWNE_HCMV_INFECTION_6HR_DN;BRUINS_UVC_RESPONSE_VIA_TP53_GROUP_D;BUYTAERT_PHOTODYNAMIC_THERAPY_STRESS_UP;CARRILLOREIXACH_HEPATOBLASTOMA_VS_NORMAL_DN;CHEN_HOXA5_TARGETS_9HR_UP;COULOUARN_TEMPORAL_TGFB1_SIGNATURE_DN;DACOSTA_UV_RESPONSE_VIA_ERCC3_DN;DACOSTA_UV_RESPONSE_VIA_ERCC3_TTD_DN;DACOSTA_UV_RESPONSE_VIA_ERCC3_XPCS_DN;DAVICI…	GO:0006355;GO:0006357;GO:0006950;GO:0006970;GO:0009628;GO:0009889;GO:0010468;GO:0010556;GO:0019219;GO:0019222;GO:0031323;GO:0031326;GO:0050789;GO:0050794;GO:0050896;GO:0051171;GO:0051252;GO:0060255;GO:0065007;GO:0080090;GO:2001141			3	3	3	3.9	3.9	3.9	78.196	0	5.851	2694300000	27	273
Dnajc21	DnaJ homolog subfamily C member 21	E9Q8D0	E9Q8D0	3.7722e+07		2.6624e+07	3.1489e+07	4.4588e+07	4.0008e+07	3.3709e+07	2.9471e+07	3.3401e+07	3.712e+07	3.1272e+07	3.8221e+07	3.6074e+07	5.6012e+07	4.3436e+07	3.5624e+07	4.505e+07	5.0873e+07	4.2366e+07	4.4263e+07	4.5329e+07	4.1979e+07	3.0159e+07	-1		binding;cation binding;ion binding;metal ion binding;nucleic acid binding;organic cyclic compound binding;transition metal ion binding;zinc ion binding	cellular anatomical entity;cytoplasm;cytosol;intracellular non-membrane-bounded organelle;intracellular organelle;non-membrane-bounded organelle;nucleolus;organelle		BERENJENO_TRANSFORMED_BY_RHOA_UP;GINESTIER_BREAST_CANCER_20Q13_AMPLIFICATION_UP;GINESTIER_BREAST_CANCER_ZNF217_AMPLIFIED_UP;IBRAHIM_NRF1_UP;IVANOVA_HEMATOPOIESIS_STEM_CELL;KOYAMA_SEMA3B_TARGETS_DN;LEE_BMP2_TARGETS_DN;SENGUPTA_NASOPHARYNGEAL_CARCINOMA_WITH_LMP1_UP;TURASHVILI_BREAST_DUCTAL_CARCINOMA_VS_DUCTAL_NORMAL_UP;YAMAZAKI_TCEB3_TARGETS_DN		GO:0003676;GO:0005488;GO:0008270;GO:0043167;GO:0043169;GO:0046872;GO:0046914;GO:0097159	GO:0005730;GO:0005737;GO:0005829;GO:0043226;GO:0043228;GO:0043229;GO:0043232;GO:0110165	4	4	4	6.8	6.8	6.8	61.734	0.00049432	3.1769	1605399999.9999998	18	275
Rap1gds1	Rap1 GTPase-GDP dissociation stimulator 1	E9Q912	E9Q912	3.5582e+08	3.2311e+08	3.2364e+08	3.3794e+08	3.1705e+08	3.2802e+08	3.5168e+08	3.2325e+08	3.4249e+08	3.0743e+08	3.1422e+08	3.0534e+08	3.9196e+08	4.5522e+08	4.0639e+08	4.4653e+08	4.0749e+08	4.6894e+08	3.539e+08	3.5594e+08	3.4767e+08	3.1474e+08	3.3527e+08	-1	actin cytoskeleton organization;actin filament-based process;angiotensin-activated signaling pathway;angiotensin-activated signaling pathway involved in heart process;biological regulation;blood vessel diameter maintenance;CAAX-box protein maturation;calcium ion homeostasis;cardiac muscle hypertrophy;cellular component assembly;cellular component organization;cellular component organization or bi…	enzyme regulator activity;GTPase regulator activity;guanyl-nucleotide exchange factor activity;molecular function regulator activity;nucleoside-triphosphatase regulator activity	cellular anatomical entity;cytosol;endoplasmic reticulum;extracellular space;intracellular membrane-bounded organelle;intracellular organelle;membrane-bounded organelle;mitochondrion;nucleus;organelle		BLALOCK_ALZHEIMERS_DISEASE_DN;BOQUEST_STEM_CELL_CULTURED_VS_FRESH_UP;BORCZUK_MALIGNANT_MESOTHELIOMA_UP;BYSTRYKH_HEMATOPOIESIS_STEM_CELL_AND_BRAIN_QTL_TRANS;CHICAS_RB1_TARGETS_CONFLUENT;DIAZ_CHRONIC_MYELOGENOUS_LEUKEMIA_UP;FORTSCHEGGER_PHF8_TARGETS_DN;FOURNIER_ACINAR_DEVELOPMENT_LATE_2;GAVIN_FOXP3_TARGETS_CLUSTER_T7;GRAESSMANN_APOPTOSIS_BY_DOXORUBICIN_DN;GRESHOCK_CANCER_COPY_NUMBER_UP;HASLINGER_B_…	GO:0003008;GO:0003012;GO:0003013;GO:0003018;GO:0003300;GO:0006807;GO:0006873;GO:0006874;GO:0006936;GO:0006939;GO:0006996;GO:0007010;GO:0007165;GO:0007186;GO:0008104;GO:0008152;GO:0009966;GO:0009987;GO:0010646;GO:0010821;GO:0014829;GO:0014896;GO:0014897;GO:0016043;GO:0019538;GO:0019725;GO:0022607;GO:0023051;GO:0030003;GO:0030029;GO:0030036;GO:0031033;GO:0031034;GO:0032469;GO:0032471;GO:0032501;GO:…	GO:0005085;GO:0030234;GO:0030695;GO:0060589;GO:0098772	GO:0005615;GO:0005634;GO:0005739;GO:0005783;GO:0005829;GO:0043226;GO:0043227;GO:0043229;GO:0043231;GO:0110165	13	13	13	34.9	34.9	34.9	66.076	0	181.69	16107000000	150	276
Oas2	2-5-oligoadenylate synthase 2	E9Q9A9	E9Q9A9	4.487e+07	5.8429e+07	5.2113e+07	4.6031e+07	5.7129e+07	5.9867e+07	6.3895e+07	5.9578e+07	6.8789e+07	5.9504e+07	7.5916e+07	7.0636e+07												-1	aromatic compound catabolic process;biological process involved in interspecies interaction between organisms;biological regulation;catabolic process;cell surface receptor signaling pathway;cellular aromatic compound metabolic process;cellular catabolic process;cellular metabolic process;cellular nitrogen compound catabolic process;cellular nitrogen compound metabolic process;cellular process;cyt…	2'-5'-oligoadenylate synthetase activity;adenyl nucleotide binding;adenyl ribonucleotide binding;adenylyltransferase activity;anion binding;ATP binding;binding;carbohydrate derivative binding;catalytic activity;cation binding;double-stranded RNA binding;heterocyclic compound binding;ion binding;metal ion binding;nucleic acid binding;nucleoside phosphate binding;nucleotide binding;nucleotidyltrans…	cellular anatomical entity;cytoplasm;cytosol;membrane;nucleoplasm;perinuclear region of cytoplasm	Hepatitis C;Measles	ALTEMEIER_RESPONSE_TO_LPS_WITH_MECHANICAL_VENTILATION;AZARE_NEOPLASTIC_TRANSFORMATION_BY_STAT3_UP;BAELDE_DIABETIC_NEPHROPATHY_DN;BENNETT_SYSTEMIC_LUPUS_ERYTHEMATOSUS;BILBAN_B_CLL_LPL_UP;BLANCO_MELO_BRONCHIAL_EPITHELIAL_CELLS_INFLUENZA_A_DEL_NS1_INFECTION_UP;BLANCO_MELO_COVID19_BRONCHIAL_EPITHELIAL_CELLS_SARS_COV_2_INFECTION_UP;BLANCO_MELO_COVID19_SARS_COV_2_INFECTION_CALU3_CELLS_UP;BLANCO_MELO_CO…	GO:0001817;GO:0001819;GO:0006139;GO:0006401;GO:0006725;GO:0006807;GO:0006950;GO:0006952;GO:0007165;GO:0007166;GO:0008152;GO:0009056;GO:0009057;GO:0009605;GO:0009607;GO:0009615;GO:0009617;GO:0009889;GO:0009891;GO:0009893;GO:0009987;GO:0010468;GO:0010556;GO:0010557;GO:0010604;GO:0010628;GO:0016070;GO:0019221;GO:0019222;GO:0019439;GO:0031323;GO:0031325;GO:0031326;GO:0031328;GO:0032479;GO:0032481;GO:…	GO:0000166;GO:0001730;GO:0003676;GO:0003723;GO:0003725;GO:0003824;GO:0005488;GO:0005524;GO:0016740;GO:0016772;GO:0016779;GO:0017076;GO:0030554;GO:0032553;GO:0032555;GO:0032559;GO:0035639;GO:0036094;GO:0043167;GO:0043168;GO:0043169;GO:0046872;GO:0070566;GO:0097159;GO:0097367;GO:1901265;GO:1901363	GO:0005654;GO:0005737;GO:0005829;GO:0016020;GO:0048471;GO:0110165	5	5	5	10.4	10.4	10.4	85.05	0	10.14	2223600000	38	277
Znf431	Zinc finger protein 431	E9QAG8	E9QAG8																								-1	biological regulation;cell differentiation;cellular developmental process;cellular process;developmental process;negative regulation of biological process;negative regulation of biosynthetic process;negative regulation of cell differentiation;negative regulation of cellular biosynthetic process;negative regulation of cellular metabolic process;negative regulation of cellular process;negative regu…	binding;cation binding;chromatin binding;cis-regulatory region sequence-specific DNA binding;DNA binding;DNA-binding transcription factor activity;DNA-binding transcription factor activity, RNA polymerase II-specific;double-stranded DNA binding;enzyme binding;histone deacetylase binding;ion binding;metal ion binding;nucleic acid binding;organic cyclic compound binding;protein binding;protein-cont…	cellular anatomical entity;intracellular membrane-bounded organelle;intracellular organelle;membrane-bounded organelle;nucleus;organelle		CARRILLOREIXACH_HEPATOBLASTOMA_VS_NORMAL_UP;DODD_NASOPHARYNGEAL_CARCINOMA_DN;OSMAN_BLADDER_CANCER_DN;REACTOME_RNA_POLYMERASE_II_TRANSCRIPTION;RODRIGUES_THYROID_CARCINOMA_ANAPLASTIC_DN;RODRIGUES_THYROID_CARCINOMA_POORLY_DIFFERENTIATED_DN;SABATES_COLORECTAL_ADENOMA_SIZE_UP;SENGUPTA_NASOPHARYNGEAL_CARCINOMA_UP;ZWANG_DOWN_BY_2ND_EGF_PULSE	GO:0000122;GO:0006355;GO:0006357;GO:0009889;GO:0009890;GO:0009892;GO:0009987;GO:0010468;GO:0010556;GO:0010558;GO:0010605;GO:0019219;GO:0019222;GO:0030154;GO:0031323;GO:0031324;GO:0031326;GO:0031327;GO:0032502;GO:0043433;GO:0044092;GO:0045595;GO:0045596;GO:0045667;GO:0045668;GO:0045892;GO:0045934;GO:0048519;GO:0048523;GO:0048869;GO:0050789;GO:0050793;GO:0050794;GO:0051090;GO:0051093;GO:0051171;GO:…	GO:0000976;GO:0000977;GO:0000978;GO:0000981;GO:0000987;GO:0001067;GO:0003676;GO:0003677;GO:0003682;GO:0003690;GO:0003700;GO:0005488;GO:0005515;GO:0019899;GO:0042826;GO:0043167;GO:0043169;GO:0043565;GO:0044877;GO:0046872;GO:0097159;GO:0140110;GO:1990837	GO:0005634;GO:0043226;GO:0043227;GO:0043229;GO:0043231;GO:0110165	1	1	1	2.5	2.5	2.5	61.28	0.0004918	3.0842	246150000	1	278
Helz2	3-5 exoribonuclease HELZ2	E9QAM5	E9QAM5	6.8767e+07	5.9274e+07	5.6689e+07	7.9864e+07	1.1003e+08	9.5407e+07	1.7645e+08	1.3322e+08	2.0296e+08	1.9026e+08	2.5383e+08	2.2128e+08	2.4679e+07	1.1103e+07			1.3472e+07	1.9222e+07	6.9175e+06		9.6745e+06	1.759e+07		-1	biological regulation;negative regulation of biological process;negative regulation of biosynthetic process;negative regulation of cellular biosynthetic process;negative regulation of cellular metabolic process;negative regulation of cellular process;negative regulation of gene expression;negative regulation of macromolecule biosynthetic process;negative regulation of macromolecule metabolic proc…	adenyl nucleotide binding;adenyl ribonucleotide binding;anion binding;ATP binding;ATP hydrolysis activity;ATP-dependent activity;binding;carbohydrate derivative binding;catalytic activity;catalytic activity, acting on a nucleic acid;catalytic activity, acting on RNA;cation binding;DNA binding;helicase activity;heterocyclic compound binding;hydrolase activity;hydrolase activity, acting on acid anh…	cellular anatomical entity;cytoplasmic ribonucleoprotein granule;cytosol;intracellular non-membrane-bounded organelle;intracellular organelle;non-membrane-bounded organelle;nucleoplasm;organelle;P granule;ribonucleoprotein granule;supramolecular complex		BLANCO_MELO_BETA_INTERFERON_TREATED_BRONCHIAL_EPITHELIAL_CELLS_UP;BLANCO_MELO_BRONCHIAL_EPITHELIAL_CELLS_INFLUENZA_A_DEL_NS1_INFECTION_UP;BLANCO_MELO_BRONCHIAL_EPITHELIAL_CELLS_INFLUENZA_A_INFECTION_UP;BLANCO_MELO_COVID19_BRONCHIAL_EPITHELIAL_CELLS_SARS_COV_2_INFECTION_UP;BLANCO_MELO_COVID19_SARS_COV_2_INFECTION_CALU3_CELLS_UP;BLANCO_MELO_HUMAN_PARAINFLUENZA_VIRUS_3_INFECTION_A594_CELLS_UP;BLANCO…	GO:0006355;GO:0006357;GO:0009889;GO:0009890;GO:0009891;GO:0009892;GO:0009893;GO:0010468;GO:0010556;GO:0010557;GO:0010558;GO:0010604;GO:0010605;GO:0010608;GO:0010629;GO:0016441;GO:0019219;GO:0019222;GO:0031047;GO:0031323;GO:0031324;GO:0031325;GO:0031326;GO:0031327;GO:0031328;GO:0035194;GO:0045893;GO:0045935;GO:0045944;GO:0048518;GO:0048519;GO:0048522;GO:0048523;GO:0050789;GO:0050794;GO:0051171;GO:…	GO:0000166;GO:0003676;GO:0003677;GO:0003712;GO:0003713;GO:0003723;GO:0003824;GO:0004386;GO:0004518;GO:0004540;GO:0005488;GO:0005524;GO:0016462;GO:0016787;GO:0016788;GO:0016817;GO:0016818;GO:0016887;GO:0017076;GO:0017111;GO:0030374;GO:0030554;GO:0032553;GO:0032555;GO:0032559;GO:0035639;GO:0036094;GO:0043167;GO:0043168;GO:0043169;GO:0046872;GO:0097159;GO:0097367;GO:0140098;GO:0140110;GO:0140640;GO:…	GO:0005654;GO:0005829;GO:0035770;GO:0036464;GO:0043186;GO:0043226;GO:0043228;GO:0043229;GO:0043232;GO:0099080;GO:0110165	27	27	27	14.5	14.5	14.5	331.56	0	167.03	10500000000	120	279
Sec16a	Protein transport protein Sec16A	E9QAT4	E9QAT4	1.4735e+08	1.5328e+08	1.5842e+08	1.5007e+08	1.351e+08	1.3475e+08	1.5825e+08	1.5542e+08	1.4212e+08	1.353e+08	1.622e+08	1.5672e+08	1.2961e+08	1.4086e+08	1.4473e+08	1.2138e+08	1.4777e+08	1.2562e+08	1.4385e+08	1.4694e+08	1.376e+08	1.5017e+08	1.4399e+08	-1	autophagy;biological regulation;catabolic process;cellular catabolic process;cellular component assembly;cellular component organization;cellular component organization or biogenesis;cellular localization;cellular macromolecule localization;cellular metabolic process;cellular process;cellular response to stimulus;cellular response to stress;COPII vesicle coating;endoplasmic reticulum organization…		bounding membrane of organelle;cellular anatomical entity;coated vesicle membrane;cytoplasmic vesicle membrane;cytosol;endoplasmic reticulum exit site;endoplasmic reticulum membrane;ER to Golgi transport vesicle membrane;Golgi membrane;membrane;organelle membrane;perinuclear region of cytoplasm;transport vesicle membrane;vesicle membrane		BROWNE_HCMV_INFECTION_1HR_DN;BROWNE_HCMV_INFECTION_48HR_DN;BYSTRYKH_HEMATOPOIESIS_STEM_CELL_QTL_TRANS;CAFFAREL_RESPONSE_TO_THC_24HR_5_DN;CHARAFE_BREAST_CANCER_LUMINAL_VS_BASAL_UP;DEBIASI_APOPTOSIS_BY_REOVIRUS_INFECTION_DN;JOHNSTONE_PARVB_TARGETS_3_UP;KIM_BIPOLAR_DISORDER_OLIGODENDROCYTE_DENSITY_CORR_UP;LINDGREN_BLADDER_CANCER_WITH_LOH_IN_CHR9Q;LIU_NASOPHARYNGEAL_CARCINOMA;LOPEZ_MBD_TARGETS;MARTIN…	GO:0006810;GO:0006886;GO:0006888;GO:0006892;GO:0006893;GO:0006901;GO:0006914;GO:0006950;GO:0006996;GO:0007029;GO:0007030;GO:0008104;GO:0008152;GO:0009056;GO:0009987;GO:0015031;GO:0016043;GO:0016050;GO:0016192;GO:0022607;GO:0031647;GO:0032527;GO:0033036;GO:0033365;GO:0033554;GO:0034976;GO:0043933;GO:0044237;GO:0044248;GO:0045184;GO:0046907;GO:0048193;GO:0048208;GO:0050821;GO:0050896;GO:0051179;GO:…		GO:0000139;GO:0005789;GO:0005829;GO:0012506;GO:0012507;GO:0016020;GO:0030658;GO:0030659;GO:0030662;GO:0031090;GO:0048471;GO:0070971;GO:0098588;GO:0110165	19	19	19	11.9	11.9	11.9	254.2	0	91.052	17846000000	216	280
Herc6	E3 ISG15--protein ligase Herc6	F2Z461	F2Z461																								-1	biological process involved in interspecies interaction between organisms;catabolic process;cell differentiation;cellular developmental process;cellular process;defense response;defense response to other organism;developmental process;hematopoietic progenitor cell differentiation;immune response;immune system process;innate immune response;macromolecule catabolic process;macromolecule metabolic p…	acyltransferase activity;aminoacyltransferase activity;binding;catalytic activity;catalytic activity, acting on a protein;cyclin binding;protein binding;transferase activity;ubiquitin protein ligase activity;ubiquitin-like protein ligase activity;ubiquitin-like protein transferase activity;ubiquitin-protein transferase activity	cellular anatomical entity;cytoplasm;cytosol;nucleoplasm		ACEVEDO_LIVER_CANCER_UP;BLANCO_MELO_BRONCHIAL_EPITHELIAL_CELLS_INFLUENZA_A_DEL_NS1_INFECTION_UP;BLANCO_MELO_BRONCHIAL_EPITHELIAL_CELLS_INFLUENZA_A_INFECTION_UP;BLANCO_MELO_COVID19_SARS_COV_2_INFECTION_A594_ACE2_EXPRESSING_CELLS_UP;BLANCO_MELO_HUMAN_PARAINFLUENZA_VIRUS_3_INFECTION_A594_CELLS_UP;BLANCO_MELO_RESPIRATORY_SYNCYTIAL_VIRUS_INFECTION_A594_CELLS_UP;BOSCO_TH1_CYTOTOXIC_MODULE;BRUINS_UVC_RE…	GO:0002244;GO:0002376;GO:0006508;GO:0006511;GO:0006807;GO:0006950;GO:0006952;GO:0006955;GO:0008152;GO:0009056;GO:0009057;GO:0009605;GO:0009607;GO:0009617;GO:0009987;GO:0016567;GO:0019538;GO:0019941;GO:0030154;GO:0032446;GO:0032502;GO:0036211;GO:0043170;GO:0043207;GO:0043412;GO:0043632;GO:0043687;GO:0044238;GO:0044419;GO:0045087;GO:0048869;GO:0050896;GO:0051603;GO:0051707;GO:0070647;GO:0071704;GO:…	GO:0003824;GO:0004842;GO:0005488;GO:0005515;GO:0016740;GO:0016746;GO:0016755;GO:0019787;GO:0030332;GO:0061630;GO:0061659;GO:0140096	GO:0005654;GO:0005737;GO:0005829;GO:0110165	3	3	3	2.7	2.7	2.7	112.93	0.0044781	1.9014	87122000	1	281
Tpr	Nucleoprotein TPR	F6ZDS4	F6ZDS4	7.9123e+08	7.6366e+08	7.857e+08	8.4037e+08	8.4174e+08	8.9189e+08	8.85499e+08	9.48529e+08	8.9806e+08	9.1125e+08	7.6687e+08	8.647e+08	1.1764e+09	1.1923e+09	1.2834e+09	1.249e+09	1.3514e+09	1.5393e+09	1.1238e+09	1.5155e+09	1.3024e+09	1.2146e+09	1.3192e+09	-1	biological regulation;cell cycle checkpoint signaling;cell cycle process;cell division;cellular localization;cellular macromolecule localization;cellular process;cellular response to chemical stimulus;cellular response to cytokine stimulus;cellular response to heat;cellular response to interferon-alpha;cellular response to organic substance;cellular response to stimulus;cellular response to stres…	binding;chromatin binding;cytoskeletal protein binding;dynein complex binding;enzyme binding;heat shock protein binding;identical protein binding;kinase binding;mitogen-activated protein kinase binding;mRNA binding;nucleic acid binding;organic cyclic compound binding;protein binding;protein dimerization activity;protein homodimerization activity;protein kinase binding;protein-containing complex b…	catalytic complex;cellular anatomical entity;chromosomal region;chromosome, centromeric region;cytoplasm;cytoplasmic dynein complex;dynein complex;envelope;inclusion body;intracellular anatomical structure;intracellular membrane-bounded organelle;intracellular non-membrane-bounded organelle;intracellular organelle;membrane;membrane-bounded organelle;microtubule associated complex;mitotic spindle;…	MAPK signaling pathway - yeast;Pathways in cancer;RNA transport;Thyroid cancer	BENPORATH_MYC_MAX_TARGETS;BOYAULT_LIVER_CANCER_SUBCLASS_G1_UP;BRUINS_UVC_RESPONSE_LATE;CARRILLOREIXACH_HEPATOBLASTOMA_VS_NORMAL_UP;CHIBA_RESPONSE_TO_TSA_DN;CHICAS_RB1_TARGETS_GROWING;CHICAS_RB1_TARGETS_SENESCENT;DELASERNA_MYOD_TARGETS_DN;DORSAM_HOXA9_TARGETS_DN;ENK_UV_RESPONSE_KERATINOCYTE_DN;EPPERT_PROGENITOR;GARY_CD5_TARGETS_DN;GAVIN_FOXP3_TARGETS_CLUSTER_T7;GINESTIER_BREAST_CANCER_20Q13_AMPLIF…	GO:0000075;GO:0000122;GO:0006355;GO:0006357;GO:0006404;GO:0006405;GO:0006406;GO:0006417;GO:0006446;GO:0006611;GO:0006810;GO:0006886;GO:0006913;GO:0006950;GO:0007088;GO:0007093;GO:0007094;GO:0007165;GO:0007346;GO:0008104;GO:0009266;GO:0009408;GO:0009628;GO:0009719;GO:0009889;GO:0009890;GO:0009892;GO:0009966;GO:0009967;GO:0009987;GO:0010033;GO:0010468;GO:0010556;GO:0010558;GO:0010564;GO:0010605;GO:…	GO:0003676;GO:0003682;GO:0003723;GO:0003729;GO:0005198;GO:0005488;GO:0005515;GO:0008092;GO:0015631;GO:0017056;GO:0019899;GO:0019900;GO:0019901;GO:0031072;GO:0042802;GO:0042803;GO:0044877;GO:0046983;GO:0051019;GO:0070840;GO:0097159	GO:0000775;GO:0005622;GO:0005634;GO:0005635;GO:0005643;GO:0005737;GO:0005819;GO:0005868;GO:0005875;GO:0016020;GO:0016234;GO:0030286;GO:0031090;GO:0031965;GO:0031967;GO:0031975;GO:0032991;GO:0034399;GO:0042405;GO:0043226;GO:0043227;GO:0043228;GO:0043229;GO:0043231;GO:0043232;GO:0044615;GO:0072686;GO:0098687;GO:0110165;GO:0140513;GO:1902494	77	77	77	35.2	35.2	35.2	273.99	0	323.31	249970000000	1323	282
Morc3	MORC family CW-type zinc finger protein 3	F7BJB9	F7BJB9	2.1675e+08	2.3831e+08	2.5016e+08	2.4911e+08	2.6521e+08	2.5015e+08	2.726e+08	2.3728e+08	2.74e+08	2.6007e+08	2.8302e+08	2.7967e+08	1.8288e+08	1.6678e+08	1.975e+08	2.0889e+08	2.2163e+08	2.0788e+08	1.9039e+08	2.1118e+08	2.1037e+08	2.2844e+08	2.4834e+08	-1	antiviral innate immune response;biological process involved in interspecies interaction between organisms;biological regulation;cellular process;defense response;defense response to other organism;defense response to symbiont;defense response to virus;immune response;immune system process;innate immune response;localization;maintenance of location;maintenance of location in cell;maintenance of p…	ATP hydrolysis activity;binding;catalytic activity;cation binding;DNA binding;histone binding;hydrolase activity;hydrolase activity, acting on acid anhydrides;hydrolase activity, acting on acid anhydrides, in phosphorus-containing anhydrides;ion binding;metal ion binding;methylated histone binding;methylation-dependent protein binding;modification-dependent protein binding;molecular adaptor activ…	cellular anatomical entity;chromatin;intracellular membrane-bounded organelle;intracellular organelle;membrane-bounded organelle;nuclear body;nuclear matrix;nucleoplasm;nucleus;organelle;PML body;protein-containing complex;protein-DNA complex		BAELDE_DIABETIC_NEPHROPATHY_DN;BLANCO_MELO_BRONCHIAL_EPITHELIAL_CELLS_INFLUENZA_A_DEL_NS1_INFECTION_UP;BONOME_OVARIAN_CANCER_SURVIVAL_SUBOPTIMAL_DEBULKING;BROWNE_HCMV_INFECTION_14HR_UP;BROWNE_HCMV_INFECTION_18HR_UP;BUYTAERT_PHOTODYNAMIC_THERAPY_STRESS_UP;CHEN_HOXA5_TARGETS_9HR_UP;DAZARD_RESPONSE_TO_UV_NHEK_DN;DAZARD_RESPONSE_TO_UV_SCC_DN;EINAV_INTERFERON_SIGNATURE_IN_CANCER;FLECHNER_BIOPSY_KIDNEY…	GO:0000122;GO:0001817;GO:0001818;GO:0002376;GO:0006355;GO:0006357;GO:0006950;GO:0006952;GO:0006955;GO:0008285;GO:0009605;GO:0009607;GO:0009615;GO:0009791;GO:0009889;GO:0009890;GO:0009892;GO:0009893;GO:0009987;GO:0010468;GO:0010556;GO:0010558;GO:0010605;GO:0010629;GO:0019219;GO:0019222;GO:0031323;GO:0031324;GO:0031325;GO:0031326;GO:0031327;GO:0031647;GO:0032479;GO:0032480;GO:0032501;GO:0032507;GO:…	GO:0003676;GO:0003677;GO:0003723;GO:0003824;GO:0005488;GO:0005515;GO:0008270;GO:0016462;GO:0016787;GO:0016817;GO:0016818;GO:0016887;GO:0017111;GO:0030674;GO:0035064;GO:0042393;GO:0043167;GO:0043169;GO:0046872;GO:0046914;GO:0060090;GO:0097159;GO:0140030;GO:0140034	GO:0000785;GO:0005634;GO:0005654;GO:0016363;GO:0016604;GO:0016605;GO:0032991;GO:0032993;GO:0043226;GO:0043227;GO:0043229;GO:0043231;GO:0110165	9	9	9	14	14	14	106.52	0	126.21	18250000000	154	283
Rfx7	DNA-binding protein RFX7	F8VPJ6	F8VPJ6																		1.6065e+07	2.2098e+07				1.3046e+07	-1	biological regulation;regulation of biological process;regulation of biosynthetic process;regulation of cellular biosynthetic process;regulation of cellular metabolic process;regulation of cellular process;regulation of DNA-templated transcription;regulation of gene expression;regulation of macromolecule biosynthetic process;regulation of macromolecule metabolic process;regulation of metabolic pr…	binding;cis-regulatory region sequence-specific DNA binding;DNA binding;DNA-binding transcription factor activity;DNA-binding transcription factor activity, RNA polymerase II-specific;double-stranded DNA binding;nucleic acid binding;organic cyclic compound binding;RNA polymerase II cis-regulatory region sequence-specific DNA binding;RNA polymerase II transcription regulatory region sequence-speci…			CARRILLOREIXACH_HEPATOBLASTOMA_VS_NORMAL_UP;EPPERT_PROGENITOR;GABRIELY_MIR21_TARGETS;IVANOVA_HEMATOPOIESIS_EARLY_PROGENITOR;JOHNSTONE_PARVB_TARGETS_2_DN;MARIADASON_RESPONSE_TO_BUTYRATE_SULINDAC_6;MCCABE_BOUND_BY_HOXC6;MCCABE_HOXC6_TARGETS_UP;MOREAUX_B_LYMPHOCYTE_MATURATION_BY_TACI_DN;MOREAUX_MULTIPLE_MYELOMA_BY_TACI_DN;PASQUALUCCI_LYMPHOMA_BY_GC_STAGE_DN;RAO_BOUND_BY_SALL4_ISOFORM_A;RIEGE_DELTANP…	GO:0006355;GO:0006357;GO:0009889;GO:0010468;GO:0010556;GO:0019219;GO:0019222;GO:0031323;GO:0031326;GO:0050789;GO:0050794;GO:0051171;GO:0051252;GO:0060255;GO:0065007;GO:0080090;GO:2001141	GO:0000976;GO:0000977;GO:0000978;GO:0000981;GO:0000987;GO:0001067;GO:0003676;GO:0003677;GO:0003690;GO:0003700;GO:0005488;GO:0043565;GO:0097159;GO:0140110;GO:1990837		2	2	2	2.3	2.3	2.3	157.64	0.00048773	2.9154	460920000	5	284
Skic3	Superkiller complex protein 3	F8VPK0	F8VPK0	1.6424e+08	1.7162e+08	1.7044e+08	1.539e+08	1.7194e+08	1.8416e+08	1.474e+08	1.2165e+08	1.4315e+08	1.799e+08	2.0889e+08	1.7026e+08	1.0943e+08	1.0736e+08	9.9307e+07	1.1327e+08	1.0255e+08	8.5953e+07	1.2229e+08	9.16659e+07	8.30701e+07	1.5374e+08	1.1465e+08	-1	aromatic compound catabolic process;biological regulation;biosynthetic process;catabolic process;cellular aromatic compound metabolic process;cellular biosynthetic process;cellular catabolic process;cellular component disassembly;cellular component organization;cellular component organization or biogenesis;cellular metabolic process;cellular nitrogen compound catabolic process;cellular nitrogen c…		cellular anatomical entity;chromatin;cytoplasm;cytosol;euchromatin;intracellular membrane-bounded organelle;intracellular organelle;membrane-bounded organelle;nucleoplasm;nucleus;organelle;protein-containing complex;protein-DNA complex;Ski complex	RNA degradation	ACEVEDO_LIVER_CANCER_UP;ACEVEDO_LIVER_TUMOR_VS_NORMAL_ADJACENT_TISSUE_UP;BONOME_OVARIAN_CANCER_POOR_SURVIVAL_UP;BONOME_OVARIAN_CANCER_SURVIVAL_SUBOPTIMAL_DEBULKING;BORCZUK_MALIGNANT_MESOTHELIOMA_UP;CREIGHTON_ENDOCRINE_THERAPY_RESISTANCE_4;DACOSTA_UV_RESPONSE_VIA_ERCC3_DN;FLECHNER_BIOPSY_KIDNEY_TRANSPLANT_OK_VS_DONOR_UP;GAZDA_DIAMOND_BLACKFAN_ANEMIA_PROGENITOR_DN;HAHTOLA_MYCOSIS_FUNGOIDES_CD4_DN;H…	GO:0000184;GO:0000291;GO:0000956;GO:0006139;GO:0006401;GO:0006402;GO:0006414;GO:0006725;GO:0006807;GO:0006996;GO:0008152;GO:0009056;GO:0009057;GO:0009058;GO:0009059;GO:0009889;GO:0009890;GO:0009892;GO:0009987;GO:0010468;GO:0010556;GO:0010558;GO:0010605;GO:0010629;GO:0016043;GO:0016070;GO:0016071;GO:0019222;GO:0019439;GO:0022411;GO:0031323;GO:0031324;GO:0031326;GO:0031327;GO:0032790;GO:0034427;GO:…		GO:0000785;GO:0000791;GO:0005634;GO:0005654;GO:0005737;GO:0005829;GO:0032991;GO:0032993;GO:0043226;GO:0043227;GO:0043229;GO:0043231;GO:0055087;GO:0110165	8	8	8	5.7	5.7	5.7	173.94	0	26.129	6369399999.999999	76	285
Arid4a	AT-rich interactive domain-containing protein 4A	F8VPQ2	F8VPQ2	5.3153e+07	6.3183e+07	7.4929e+07	7.6442e+07	8.021e+07	6.0585e+07		5.598e+07	6.7041e+07			6.0135e+07	7.3935e+07	6.4249e+07	6.1198e+07	6.8477e+07	7.1686e+07	6.414e+07	6.7879e+07	5.9513e+07	7.5108e+07	7.0776e+07	8.3147e+07	-1	anatomical structure development;aromatic compound biosynthetic process;biological regulation;biosynthetic process;cell development;cellular aromatic compound metabolic process;cellular biosynthetic process;cellular component organization;cellular component organization or biogenesis;cellular developmental process;cellular metabolic process;cellular nitrogen compound biosynthetic process;cellular…	binding;DNA binding;double-stranded DNA binding;nucleic acid binding;organic cyclic compound binding;sequence-specific DNA binding;sequence-specific double-stranded DNA binding;transcription cis-regulatory region binding;transcription regulatory region nucleic acid binding	cellular anatomical entity;intracellular membrane-bounded organelle;intracellular organelle;membrane;membrane-bounded organelle;nucleoplasm;nucleus;organelle;plasma membrane;protein-containing complex;transcription regulator complex;transcription repressor complex		BENPORATH_MYC_MAX_TARGETS;BLALOCK_ALZHEIMERS_DISEASE_INCIPIENT_UP;BLALOCK_ALZHEIMERS_DISEASE_UP;CARD_MIR302A_TARGETS;CHANG_IMMORTALIZED_BY_HPV31_UP;CUI_TCF21_TARGETS_2_DN;DACOSTA_UV_RESPONSE_VIA_ERCC3_DN;DANG_BOUND_BY_MYC;GABRIELY_MIR21_TARGETS;HOFMANN_CELL_LYMPHOMA_DN;HOLLEMAN_DAUNORUBICIN_B_ALL_DN;IKEDA_MIR30_TARGETS_UP;KRIGE_RESPONSE_TO_TOSEDOSTAT_24HR_UP;KRIGE_RESPONSE_TO_TOSEDOSTAT_6HR_UP;PU…	GO:0000122;GO:0002064;GO:0003006;GO:0006139;GO:0006259;GO:0006304;GO:0006305;GO:0006306;GO:0006325;GO:0006351;GO:0006355;GO:0006357;GO:0006366;GO:0006725;GO:0006807;GO:0007276;GO:0007283;GO:0008152;GO:0009058;GO:0009059;GO:0009889;GO:0009890;GO:0009891;GO:0009892;GO:0009893;GO:0009966;GO:0009968;GO:0009987;GO:0010468;GO:0010556;GO:0010557;GO:0010558;GO:0010604;GO:0010605;GO:0010646;GO:0010648;GO:…	GO:0000976;GO:0001067;GO:0003676;GO:0003677;GO:0003690;GO:0005488;GO:0043565;GO:0097159;GO:1990837	GO:0005634;GO:0005654;GO:0005667;GO:0005886;GO:0016020;GO:0017053;GO:0032991;GO:0043226;GO:0043227;GO:0043229;GO:0043231;GO:0110165	5	5	5	5.7	5.7	5.7	142.05	0	41.902	2759800000	35	286
Farp1	FERM, ARHGEF and pleckstrin domain-containing protein 1	F8VPU2	F8VPU2	4.2815e+07	5.6994e+07	4.401e+07	4.9334e+07	4.6393e+07	5.4642e+07	5.8424e+07	4.1872e+07	5.2624e+07	4.6366e+07	5.7299e+07	5.743e+07												-1	actin cytoskeleton organization;actin filament-based process;anatomical structure morphogenesis;biological regulation;cell communication;cell junction assembly;cell junction organization;cell projection morphogenesis;cell projection organization;cell-cell signaling;cellular anatomical entity morphogenesis;cellular component assembly;cellular component organization;cellular component organization …	binding;cytoskeletal protein binding;enzyme binding;enzyme regulator activity;GTPase binding;GTPase regulator activity;guanyl-nucleotide exchange factor activity;molecular function regulator activity;nucleoside-triphosphatase regulator activity;protein binding;small GTPase binding	actin-based cell projection;cell junction;cell projection;cellular anatomical entity;cytoplasmic side of membrane;cytoplasmic side of plasma membrane;cytoskeleton;cytosol;dendrite;dendritic spine;extrinsic component of membrane;extrinsic component of plasma membrane;extrinsic component of postsynaptic membrane;extrinsic component of synaptic membrane;filopodium;glutamatergic synapse;intracellular…		AZARE_NEOPLASTIC_TRANSFORMATION_BY_STAT3_DN;BHAT_ESR1_TARGETS_NOT_VIA_AKT1_UP;BHAT_ESR1_TARGETS_VIA_AKT1_UP;BILD_MYC_ONCOGENIC_SIGNATURE;BROWNE_HCMV_INFECTION_20HR_DN;BRUINS_UVC_RESPONSE_LATE;CHICAS_RB1_TARGETS_CONFLUENT;DOANE_RESPONSE_TO_ANDROGEN_UP;DOUGLAS_BMI1_TARGETS_UP;DUTERTRE_ESTRADIOL_RESPONSE_6HR_UP;FRASOR_TAMOXIFEN_RESPONSE_UP;GOZGIT_ESR1_TARGETS_DN;GRAESSMANN_APOPTOSIS_BY_DOXORUBICIN_D…	GO:0006996;GO:0007010;GO:0007154;GO:0007267;GO:0007416;GO:0009653;GO:0009987;GO:0016043;GO:0022607;GO:0023052;GO:0030029;GO:0030030;GO:0030036;GO:0032502;GO:0032989;GO:0034329;GO:0034330;GO:0044087;GO:0048812;GO:0048813;GO:0048858;GO:0050789;GO:0050794;GO:0050807;GO:0050808;GO:0051128;GO:0051963;GO:0065007;GO:0071840;GO:0098917;GO:0098942;GO:0098974;GO:0099174;GO:0099188;GO:0099536;GO:0099537;GO:…	GO:0005085;GO:0005488;GO:0005515;GO:0008092;GO:0019899;GO:0030234;GO:0030695;GO:0031267;GO:0051020;GO:0060589;GO:0098772	GO:0005829;GO:0005856;GO:0009898;GO:0019897;GO:0019898;GO:0030054;GO:0030175;GO:0030425;GO:0042995;GO:0043005;GO:0043197;GO:0043226;GO:0043228;GO:0043229;GO:0043232;GO:0044309;GO:0045202;GO:0098552;GO:0098562;GO:0098794;GO:0098858;GO:0098890;GO:0098978;GO:0099243;GO:0110165;GO:0120025	5	5	5	5.6	5.6	5.6	118.87	0	12.49	1626099999.9999998	22	287
[truncated: 6,344 more rows]

## Sheet: Legend
Column	Description
Gene names	Standardized gene symbols
Protein names	Descriptive names of proteins
Majority protein IDs	UniProt Identifier of main protein of protein group
Protein IDs	UniProt Identifiers of all proteins in the protein group
wt_mock_01	Log2-transformed LFQ intensities representing normalized protein abundance in each sample (e.g., wt_mock_01).
wt_mock_02
wt_mock_03
wt_mock_04
wt_LPS_6hr_01
[truncated: 39 more rows]
